# Supplementary material for: Synthesis and biological evaluation of echinomycin analogues as potential colon cancer agent
Source: Sci Rep. 2024 Apr 1;14:7628. doi: 10.1038/s41598-024-58196-3 (PMC10985088; doi:10.1038/s41598-024-58196-3)
Supplement: Supplementary file 2 — Supplementary Information 2. [file 41598_2024_58196_MOESM2_ESM.xls]

## Sheet: Control vs. sulfide_4 subex...
Feature ID	Fold change		Feature ID	Fold change		Feature ID	Fold change		Feature ID	Fold change		Feature ID	Fold change		Feature ID	Fold change		Feature ID	Fold change		Feature ID	Fold change
FAM83G	-296.925		MCAT	-9.61332		FAM58A	-6.63777		LCOR	-5.04266		EIF4E2	-3.97421		LANCL2	-3.22863		RP11-610P16.1	-2.64582		SLC35D2	-2.04413
GPR39	-266.63		FGA	-9.61028		PRDM10	-6.63316		RP11-426C22.5	-5.04177		PMS2CL	-3.9735		C6orf47-AS1	-3.22858		TOP2B	-2.6455		M6PR	-2.04293
FOXN4	-190.474		HIST2H2BE	-9.60517		C17orf62	-6.63202		CRYBG3	-5.04098		KBTBD6	-3.97317		ZNF621	-3.22826		PRSS3	-2.6449		TUBGCP4	-2.04227
HIST1H4B	-121.716		AMD1	-9.60065		HSPA14	-6.62861		FBXL3	-5.04032		LRRC49	-3.97269		EDEM1	-3.22764		RAB40A	-2.64467		TBCEL	-2.04223
HIST1H1D	-114.542		POLRMT	-9.59996		ZNF780A	-6.62777		NR2C2	-5.03904		AC016735.2	-3.97212		FAM160B2	-3.2264		FGFR1	-2.64376		CBFB	-2.04142
HIST1H4L	-107.387		PPP1R9B	-9.59843		CLCN7	-6.62459		SDAD1	-5.03699		ZNF813	-3.97164		HEG1	-3.22529		RP11-298I3.5	-2.6434		TCEB3	-2.04127
RAB43	-102.528		TOP3A	-9.59295		SNRNP35	-6.62421		NXN	-5.03647		FJX1	-3.97157		PREX1	-3.22408		UPP1	-2.64241		DDX51	-2.04095
LINC00273_2	-97.8489		BCL2L1	-9.58655		ZNF518A	-6.62002		CEP55	-5.03526		TDGF1	-3.97031		PSMG1	-3.22376		LNPEP	-2.64229		CTNNB1	-2.04015
BAG5	-97.6977		KIAA0182	-9.58372		C5orf30	-6.61616		C1RL	-5.03413		ACAP2	-3.97023		UGDH-AS1	-3.22363		METTL21A	-2.64212		CEP63	-2.0397
TGIF2	-81.3564		SESN1	-9.58091		TTLL12	-6.61333		SGOL1	-5.03201		VAC14	-3.96891		ISY1	-3.22266		PHTF1	-2.64108		GAN	-2.03958
IRF2	-73.5899		SIRPA	-9.56385		NINJ1	-6.61315		CD97	-5.03111		CXCR4	-3.96835		CLASP2	-3.22243		XRN2	-2.6402		C5orf42	-2.0385
TMEM102	-69.2364		USP22	-9.56294		BUB3	-6.61279		ORC1	-5.03077		NFXL1	-3.96713		CCNL2	-3.22189		ATG2A	-2.63956		ZNF761	-2.03779
RP11-351J23.1	-66.4289		SLC1A5	-9.55312		FAM222B	-6.61257		ATG3	-5.02671		SMG6	-3.96703		ZNF142	-3.22181		DPP9	-2.63938		ZNF497	-2.03763
FAM86EP	-65.213		LRFN4	-9.55308		ZNF687	-6.60964		SMPD4	-5.02574		ANKRD32	-3.96691		AZIN1	-3.22105		MTRF1	-2.63924		NKIRAS2	-2.03747
XKR8	-64.473		FAM43A	-9.53974		GLCCI1	-6.60891		FRMD4A	-5.02459		ZNF622	-3.96651		NAA25	-3.2209		MEAF6	-2.63841		PRKRIR	-2.03512
ANKRD30BL	-61.2408		SPRY2	-9.53649		UBXN7	-6.60656		PLCG1	-5.02112		SZT2	-3.96594		ANKRD17	-3.21939		ZNF148	-2.63796		INPP5K	-2.03361
ZNF174	-61.1513		TMEM127	-9.5353		NDST1	-6.60215		PHF16	-5.02109		MLL2	-3.96548		TRIM59	-3.21855		DIAPH1	-2.63761		PHKG2	-2.03322
HIST1H4D	-54.0149		ZNF787	-9.53493		ZFYVE1	-6.59973		STK11	-5.02093		USP25	-3.96349		CSRNP3	-3.21839		ADSL	-2.63673		GEMIN8	-2.03215
RP3-410C9.1	-53.9367		METTL16	-9.52541		RARS	-6.59723		XKR4	-5.01998		TRPM7	-3.96279		EPHB6	-3.21833		ZNF616	-2.63667		C5orf22	-2.03187
C11orf21	-53.1316		PELP1	-9.52228		CASP9	-6.59655		NR2F2	-5.01923		FTSJ3	-3.9625		WDR12	-3.21793		SFN	-2.63603		DTX1	-2.02989
HIST1H1B	-51.454		METTL4	-9.51931		C1orf201	-6.59618		AZI1	-5.01851		STX5	-3.96005		LRP5	-3.2178		AUP1	-2.6352		EIF4EBP2	-2.02965
RARB	-50.335		ATXN7L3B	-9.51449		NPC1	-6.59373		ZNF267	-5.0164		UBA2	-3.95966		ZNF24	-3.21731		CHAMP1	-2.63436		GUSBP2	-2.02924
NXPH3	-49.8705		CDX2	-9.51283		TOP2A	-6.59306		MORF4L2	-5.01385		PDDC1	-3.95922		CNOT6	-3.21724		CCDC132	-2.63427		OIP5-AS1	-2.02844
BOK	-49.8292		LRRC20	-9.51066		EIF4E	-6.59028		ARID2	-5.01203		CLCN6	-3.95853		DENND4C	-3.21662		TMEM209	-2.63388		FDX1L	-2.0278
ECE2	-49.743		BAG2	-9.50515		SHROOM1	-6.58987		KATNA1	-5.00953		CATSPER3	-3.9584		POMT2	-3.21596		IBA57	-2.63382		TTC17	-2.0249
ZNF792	-49.2026		TEFM	-9.50345		SRP68	-6.58818		KDM5B	-5.00941		EIF2S2	-3.95825		SBF1	-3.21576		RASL10B	-2.63343		B4GALNT3	-2.02446
MOB2	-47.6259		SNW1	-9.50072		MAX	-6.58573		EML4	-5.00908		NEMF	-3.95572		ZNF488	-3.21526		CDK10	-2.6332		ATP1B3	-2.0238
HILPDA	-47.5804		GEMIN2	-9.49986		PTPN14	-6.58347		RASSF3	-5.00867		ARFRP1	-3.95453		CNNM2	-3.21246		SLC30A1	-2.63316		KLHL28	-2.02362
DSEL	-47.4898		FKRP	-9.49786		PWP1	-6.58263		LINC00265	-5.00808		SPIRE2	-3.95359		WIPI2	-3.21188		ELK1	-2.63298		SLC4A3	-2.0233
AXIN2	-47.4642		TBC1D10B	-9.4881		TNFRSF10A	-6.58242		TET2	-5.00725		KDM5C	-3.95331		RP11-613M10.9	-3.21089		RPAP3	-2.63279		SCRN2	-2.02139
FBXL16	-46.1435		GFOD2	-9.48562		CELF1	-6.58059		DDX56	-5.00617		FAM110A	-3.95324		DYNC1LI2	-3.21023		ZNF500	-2.63266		SNAPIN	-2.01996
SPSB1	-45.6525		TIMM22	-9.48559		MLLT3	-6.58058		SDF2	-5.00554		MOSPD1	-3.9521		POLG2	-3.20991		RP11-508M1.3	-2.6326		RUFY3	-2.01956
TEC	-45.4187		FAM134C	-9.48274		SIRT1	-6.57946		CDCP1	-5.00308		THRAP3	-3.95128		KIAA0368	-3.20964		HNRNPA1L2	-2.63195		NCBP1	-2.01849
RP11-265M18.2	-45.2709		GNA12	-9.48017		RP11-666A20.1	-6.57875		ZCCHC24	-5.00276		ZNF193	-3.95092		NMD3	-3.20856		SLC35E3	-2.63116		PLBD1	-2.01787
DCUN1D3	-45.1207		KIN	-9.47645		PDS5B	-6.57743		ZMYND19	-5.00159		KHK	-3.94982		TTC30B	-3.20809		ATF6	-2.63055		MOV10	-2.01698
WNT11	-44.0896		PTRH2	-9.47598		SH3BP5L	-6.57508		NECAP2	-4.99703		G3BP2	-3.94827		ATP8B3	-3.2068		UBE2M	-2.62983		DCUN1D1	-2.0169
PRF1	-43.811		SNAP47	-9.47177		MIS12	-6.57158		DNAJC22	-4.99468		CASKIN2	-3.94779		CNP	-3.20509		PTPN12	-2.62955		VPS13A	-2.01405
HIST1H4A	-43.611		KIF12	-9.46536		STX18	-6.57003		ITPKA	-4.99344		HMHA1	-3.94408		LAMC1	-3.20493		ZNF823	-2.62882		C17orf80	-2.01315
HIST1H3G	-43.5733		EXT1	-9.46404		CCDC61	-6.56993		KCTD14	-4.99323		PCDHB14	-3.94312		SSR2	-3.20484		CSNK1E	-2.62839		SLC7A11	-2.01277
ARHGEF18	-43.4379		MSL2	-9.46142		CCDC6	-6.56895		OSBPL3	-4.9924		ZBED3	-3.94234		B4GALT7	-3.20402		FGGY	-2.6273		RPL7L1	-2.01227
PRR15	-43.2354		CHST15	-9.45717		KRT6B	-6.56689		MAST3	-4.99032		C11orf57	-3.94174		RGMB	-3.20393		SAFB2	-2.62681		UHMK1	-2.00985
PLEKHF1	-43.0844		MAP3K9	-9.45013		PHYHIPL	-6.56546		DLG5	-4.98871		MOB1B	-3.93908		ARFGEF2	-3.20364		PHTF2	-2.62608		ITPR2	-2.00844
CUL1	-41.5986		PPP1R13B	-9.44596		LRP12	-6.56234		ZNF143	-4.98603		ABHD8	-3.93876		ASAP1	-3.20362		TPRG1	-2.6257		TNFAIP1	-2.00793
RP11-812E19.6	-40.7687		TRIM68	-9.4452		PHF20	-6.55883		MRPL12	-4.98582		GPR107	-3.93557		ANKRD36	-3.20298		MTFMT	-2.62549		QSER1	-2.00748
RP11-439A17.4	-40.0861		DDX23	-9.44256		SLC35A1	-6.55765		LMBR1L	-4.98527		PI4KAP1	-3.93538		ADCK4	-3.20293		GPN2	-2.62529		CTC-228N24.3	-2.00663
CCNJL	-40.0385		CHRNA10	-9.4414		TXNL4B	-6.55653		BRCA1	-4.98434		CENPBD1	-3.93295		HAUS6	-3.20173		CLINT1	-2.62403		AC009948.5	-2.00475
KCNE3	-39.6683		MAST4	-9.43801		SON	-6.55218		ZNF254	-4.98267		PLXNB1	-3.93287		ZFP106	-3.20113		EXT2	-2.62387		HFE	-2.00424
HIST1H2AJ	-39.3599		RASA3	-9.43597		BMP2K	-6.55208		CDKL5	-4.98259		ACD	-3.93143		FNDC8	-3.20015		ZNF280D	-2.62273		COASY	-2.00398
WBP1L	-39.1868		MED13	-9.43385		POGZ	-6.5492		BRD1	-4.98241		AC093838.4	-3.9314		CTBP1-AS1	-3.19987		FBRS	-2.62244		PLCD3	-2.00384
SAMD10	-39.0433		NSMCE4A	-9.43357		EVI5L	-6.54742		UGT8	-4.98096		ANKMY2	-3.93107		C4orf29	-3.19974		HEATR8	-2.6214		THYN1	-2.00256
HIST1H2AK	-37.7716		ADAMTS14	-9.4312		GAPVD1	-6.5451		STX6	-4.98027		DMXL2	-3.93047		FOSL1	-3.19931		MRPL32	-2.62088		YWHAH	-2.00174
HIST1H3A	-37.5721		SIM2	-9.43081		PPP6R3	-6.54481		SERTAD2	-4.98011		ETS1	-3.92803		USP34	-3.19868		LRP8	-2.61883		PARPBP	-2.00172
CTD-2536I1.1	-37.2999		TFB1M	-9.41948		ASB4	-6.5295		WDR36	-4.9759		LETM1	-3.92728		RP11-488L18.8	-3.19836		RALGAPA1	-2.6185		RP5-890E16.2	2.00461
ZBTB7C	-37.2682		SLC2A6	-9.41735		TXNL1	-6.52582		ARRB1	-4.97528		FAM179B	-3.92696		CTIF	-3.19747		NPDC1	-2.61822		FOXE3	2.01337
ZC3H4	-36.6397		SLC16A9	-9.40252		MOB3A	-6.52206		GPSM2	-4.97421		TUT1	-3.92543		FN1	-3.19741		FMR1	-2.61793		RP11-343L14.2	2.03229
AURKA	-36.5923		CCDC75	-9.40174		TMEM168	-6.51755		KCTD2	-4.97413		FBXL2	-3.92511		ITGA1	-3.19738		COQ5	-2.61761		MAP1LC3B	2.04839
TSPAN5	-36.5749		AIM1L	-9.39594		PLEKHA5	-6.51329		ZNF83	-4.97362		C20orf111	-3.92456		NGRN	-3.19708		MGA	-2.61701		MT-CO1	2.04924
HIST1H3B	-35.9439		NIF3L1	-9.38528		FBXO18	-6.50966		TDRD7	-4.96647		ZBTB25	-3.92367		PKP4	-3.19644		CYB5B	-2.61616		APOM	2.05538
HIST1H2AH	-35.7807		METTL13	-9.37757		ACSL3	-6.50423		UBE2J2	-4.96633		MED1	-3.9231		FMNL2	-3.19529		NDUFAF1	-2.61571		ERN2	2.0822
ASCL2	-35.4518		LRIF1	-9.37184		IP6K2	-6.50218		MRPS30	-4.96543		TBC1D13	-3.92134		PTER	-3.19464		CXCL3	-2.61526		FAM22E	2.09478
HIST1H2BH	-35.2667		CHRM3	-9.37162		VEZF1	-6.50099		SNAPC2	-4.96267		PIP4K2B	-3.92126		RP11-284F21.7	-3.19451		USP21	-2.61378		TLX2	2.10242
MSH6	-34.8772		ANKFY1	-9.36963		NUP214	-6.50064		ZNF830	-4.96252		RSRC2	-3.92062		HPCAL1	-3.19129		FKBP1C	-2.61228		MASP2	2.11438
NACC2	-34.5266		NPIPP1	-9.36514		LRCH3	-6.49784		TCF19	-4.96042		CCDC59	-3.91965		EXOSC7	-3.19123		FAM20B	-2.61063		TMEM86A	2.1221
ARHGEF3	-34.4102		MAP3K1	-9.34287		USP1	-6.49708		LSM11	-4.95998		ZNF330	-3.91891		ZNF506	-3.19063		NXPE3	-2.60989		RAET1L	2.18551
CXXC5	-34.3429		CHST12	-9.33534		MTG1_2	-6.49702		DDX55	-4.95738		EPHX4	-3.91846		SRSF1	-3.19016		RP11-163E9.2	-2.60975		C15orf52	2.18649
TNFRSF1B	-34.3122		ENTPD6	-9.33433		TINAGL1	-6.49566		PRPF4	-4.9558		CWF19L1	-3.91844		TET1	-3.19003		SYTL1	-2.60877		OLFM2	2.18976
C2orf44	-34.1984		ZMIZ1	-9.33273		STAM	-6.49133		KSR1	-4.9541		STIP1	-3.91834		STK36	-3.18979		RBM19	-2.60866		PIP5KL1	2.19388
RAPGEF2	-33.9066		SYT1	-9.33063		TCHP	-6.49019		RAB30	-4.95394		LRRFIP2	-3.91788		SP100	-3.18809		TMEM126A	-2.60746		TMEM130	2.20898
ZNRF3	-33.884		HSFX2	-9.32773		RNF168	-6.48347		SVEP1	-4.94558		MESDC2	-3.91782		ANK2	-3.18642		EOGT	-2.60661		RP11-20I23.1	2.21314
BMP4	-33.318		TMED3	-9.32773		GARS	-6.4809		FXR1	-4.9407		RP4-798C17.5	-3.91764		AHNAK	-3.18505		PLOD1	-2.60645		MTRNR2L10	2.25259
SP5	-32.7783		ADAMTS18	-9.32582		AP5S1	-6.4803		MYSM1	-4.9401		C6orf62	-3.91699		LACE1	-3.18493		GOLGA7B	-2.60606		EPB42	2.26801
LTV1	-32.2911		HSF2	-9.31789		STK17A	-6.47929		RNFT2	-4.93821		PIWIL4	-3.91663		ABI1	-3.18433		DVL3	-2.60579		RPLP0P2	2.28107
SPRY1	-32.1855		PRMT10	-9.3145		RCL1	-6.47657		WDR85	-4.9375		LHX4	-3.91587		KIF26B	-3.18353		C14orf142	-2.60411		FTH1	2.28719
TMEM133	-32.1275		DUSP16	-9.31214		LENG1	-6.47632		ACTR5	-4.93625		DCAF8	-3.91576		IL8	-3.18326		NUP155	-2.60327		SNAI1	2.30306
PCK1	-30.9312		CLRN3	-9.30803		RSPRY1	-6.47432		GRTP1	-4.93421		GON4L	-3.91552		NARF	-3.18004		CCND1	-2.60263		LINC00461	2.34818
TLE3	-30.5687		IKBKE	-9.30296		CDK5RAP1	-6.4703		ZNF619	-4.93231		AC092329.1	-3.91538		STK4	-3.17886		KLHL11	-2.60249		PTGDR2	2.36002
HIST1H4E	-30.4769		TAF6L	-9.30005		AGAP3	-6.47011		WRAP53	-4.9323		CBX7	-3.91485		MBNL2	-3.17689		SCAMP1	-2.60178		RP11-1277A3.1	2.37029
IWS1	-30.431		LGR5	-9.29364		RAD54L2	-6.46812		CCDC101	-4.93225		MACC1	-3.91461		SETD8	-3.17648		DNAJC13	-2.60012		RP11-468E2.6	2.38324
KCNK10	-30.2973		SEC16A	-9.29151		RP11-46A10.5	-6.46655		E4F1	-4.93179		ITGA2	-3.91438		UTP11L	-3.17637		C11orf83	-2.59961		SKIDA1	2.40851
HIST1H2AB	-30.2943		RP11-849H4.4	-9.28615		SLC12A7	-6.46324		MRPS2	-4.93016		RREB1	-3.91436		KIF14	-3.17591		PDLIM7	-2.59945		RPS28	2.42156
EFNB2	-29.9451		HIAT1	-9.28537		ZDHHC18	-6.46306		GCFC1	-4.93013		RNFT1	-3.91197		CEP97	-3.17394		PGBD2	-2.59917		PHACTR1	2.43808
SLC6A5	-29.502		PITPNB	-9.28452		UHRF2	-6.46164		ABCC10	-4.92965		IL27RA	-3.911		RNF115	-3.17391		ZNF827	-2.59859		B3GNT4	2.44894
NUP153	-29.3745		RPP25	-9.28406		SAP30BP	-6.45829		PPP6R1	-4.9232		MRPL18	-3.91078		UBR7	-3.17383		ACP6	-2.59771		LCT	2.50637
DAG1	-29.2576		METTL1	-9.28376		GTPBP4	-6.45633		SLC12A8	-4.92039		SUPV3L1	-3.91045		TCF12	-3.17027		EIF2C1	-2.59755		TCAP	2.52826
CARD10	-28.9995		KIF26A	-9.28133		TMEM11	-6.45309		HKR1	-4.92037		B3GAT3	-3.91044		CAB39	-3.16996		FAM195A	-2.59694		SNHG9	2.54417
ITPKB	-28.5931		LPCAT1	-9.26865		AFAP1L2	-6.45039		ZER1	-4.91874		YES1	-3.91015		ST3GAL5	-3.16961		PHF20L1	-2.59644		RP11-298I3.1	2.55046
TTC4	-28.56		IL22RA1	-9.26649		FEM1B	-6.44922		ZNF845	-4.9175		ERCC6L2	-3.90999		KIAA0930	-3.16858		MBNL1	-2.59643		CA14	2.5575
BTN3A1	-28.5259		PWP2	-9.26293		FBXO11	-6.4434		ZNF76	-4.91371		PCYT2	-3.90917		TAPT1	-3.16843		C5orf45	-2.59618		PHLDA2	2.56671
NUP62	-28.3592		AP4B1	-9.26265		EDC3	-6.44151		BBS10	-4.91187		SMYD5	-3.90901		PIGS	-3.16798		CNIH3	-2.59483		CABP7	2.57934
EPHB3	-28.3302		ABHD13	-9.25584		PHF2	-6.43973		TRPV6	-4.9116		NEK2	-3.9051		CAB39L	-3.16756		PHF5A	-2.59451		GATM	2.58012
RAB20	-28.2638		PRR5	-9.25339		AC126544.2	-6.43851		ZNF598	-4.91053		ZNF644	-3.90507		MAPK11	-3.16716		HYAL3	-2.59241		RP11-37C7.2	2.58771
UBE2O	-28.2005		LIPE	-9.24772		TRMT44	-6.43799		GMPR	-4.9105		AC021218.2	-3.90468		BATF2	-3.16627		MAD2L1BP	-2.59191		EFEMP2	2.59561
HIST1H2BI	-28.0247		ZNF642	-9.24687		ZNF101	-6.43576		PRRC1	-4.90867		ZNF224	-3.9023		TMEM25	-3.16564		AC004540.5	-2.59108		RP11-522I20.3	2.60451
ARID3A	-27.8007		SEMA4B	-9.24486		HOXA5	-6.43411		RP4-564F22.2	-4.90787		C18orf8	-3.9015		CLPX	-3.16552		KIAA1430	-2.59085		GPR3	2.63611
ZNF282	-27.7668		JUND	-9.24128		DDX31	-6.43274		TRIM62	-4.90752		GAPDHS	-3.90107		DCUN1D2	-3.16475		AC009120.6	-2.5907		COL4A4	2.63817
ZNF683	-27.523		CTDSPL	-9.23499		MET	-6.43188		MUL1	-4.90229		RP11-649E7.5	-3.90045		KDM4C	-3.16472		MAP3K15	-2.58993		MCCD1	2.64067
PDGFA	-27.3546		DVL1	-9.233		SLAIN1	-6.42991		PTPN4	-4.9019		ANKRD28	-3.89994		PTBP1	-3.16424		TMEM164	-2.5895		CTD-2514K5.2	2.64423
FAM108C1	-27.1763		CHAF1A	-9.22979		C3orf75	-6.42841		EEF1E1	-4.90173		DHX36	-3.89817		RAPGEF3	-3.16341		CSNK2A2	-2.58804		ATP5EP2	2.69301
MBOAT1	-27.096		RP11-977G19.5	-9.22868		ZNF444	-6.42537		BTF3L4	-4.90164		EEA1	-3.89804		C1GALT1	-3.16322		CHCHD8	-2.58786		LTBP2	2.69971
SLC5A3	-26.7324		RPL13P5	-9.22868		TINF2	-6.42117		FAM84B	-4.9016		ARFGAP2	-3.89796		C6orf1	-3.16255		CARS	-2.58771		RASD1	2.71094
KIAA0922	-26.6436		PRPF38B	-9.22563		CCDC117	-6.41798		EIF3M	-4.90075		ZNF833P	-3.8969		RP11-322M19.2	-3.16235		MCM5	-2.586		LY6G5C	2.71929
SQLE	-26.3387		AKAP13	-9.20267		POLR2D	-6.41648		C19orf47	-4.90003		MLLT6	-3.89606		B3GALTL	-3.16181		C6orf70	-2.58554		GCGR	2.73445
IL10	-26.3322		NKD2	-9.20217		HYAL2	-6.41514		RBM15B	-4.89874		DROSHA	-3.89583		EPHA4	-3.16144		R3HDM4	-2.58466		AC092159.2	2.74014
BCOR	-26.3075		NUP98	-9.20122		FBXO10	-6.41418		CTR9	-4.89482		ECT2	-3.89507		ITGA6	-3.15977		SLC4A7	-2.58415		HMGN2P46	2.75407
TNS4	-26.2799		PHF23	-9.19988		GOPC	-6.41333		DTX3L	-4.89407		TPST1	-3.89406		ENDOV	-3.15838		RHPN1	-2.58365		AC011385.1	2.76277
THUMPD1	-26.2124		BEND3	-9.19955		PRKD2	-6.41291		ANKIB1	-4.893		ZNF69	-3.89278		PHF11	-3.15823		FGF9	-2.58343		TSSK4	2.77238
FLCN	-26.1401		ZFP14	-9.19843		ZNF595	-6.41276		AC068491.1	-4.89245		LIN9	-3.88944		PKMYT1	-3.15789		LAMA5	-2.58319		RP11-96O20.4	2.77772
PIAS4	-26.0924		ZCCHC14	-9.19506		TJP1	-6.40894		DIDO1	-4.89072		FTSJD2	-3.88892		MYO19	-3.15727		CNIH4	-2.58293		PRSS27	2.80498
LEO1	-26.0307		ZC2HC1C	-9.19196		ZNF420	-6.40716		RBPJ	-4.89053		ELFN1	-3.88689		RTN4R	-3.15653		RP1-151F17.1	-2.58136		GPR179	2.8076
HIST1H3J	-25.983		SLC24A6	-9.18832		NR6A1	-6.40652		C11orf63	-4.89016		METTL23	-3.88597		CHMP1A	-3.15638		DUSP14	-2.58078		MT-ND2	2.84944
C16orf54	-25.8171		C19orf12	-9.18768		IGF1R	-6.40602		MLLT10	-4.88994		BLZF1	-3.88485		PHF12	-3.15541		SUSD1	-2.58		GJD3	2.84978
HAUS3	-25.7522		CLDN4	-9.18456		DCAF10	-6.40443		EZH1	-4.88945		GPAT2	-3.88464		FAF2	-3.15456		NBPF9	-2.57735		CIITA	2.88134
POU3F2	-25.6026		DLG3	-9.18373		RP5-1063M23.2	-6.39997		SLC40A1	-4.88786		DRAM1	-3.88452		CTD-2015H6.3	-3.15423		CD82	-2.57709		WAS	2.89907
FZR1	-25.5789		EPC1	-9.18295		FAM98A	-6.39958		MREG	-4.88548		SMARCA2	-3.88396		F12	-3.15417		EIF2C4	-2.57529		AMBP	2.95255
LRIG1	-25.5535		ZNF653	-9.18229		TRIB2	-6.39839		CDK1	-4.8817		BRPF1	-3.88376		RAD50	-3.15347		LCORL	-2.57505		KCND3	2.95618
JARID2	-25.4627		GPR114	-9.17422		ZNF232	-6.39316		CDCA3	-4.87895		KRBA1	-3.88354		CLTA	-3.15323		EHBP1	-2.57445		NLGN3	2.95998
EEPD1	-25.4517		RP11-368J21.1	-9.16788		JMY	-6.39282		RP11-1029J19.5	-4.87873		KHNYN	-3.88166		SHCBP1	-3.15322		WDR67	-2.57185		C6orf25	2.96035
HIST2H4A	-25.3998		KDM8	-9.16786		SLC35E2B	-6.39216		RP11-688G15.3	-4.87873		SOCS5	-3.88147		KIF1C	-3.15322		UHRF1BP1L	-2.5717		DLL3	2.97542
CCNB1	-25.3511		KLHL18	-9.16635		SNX30	-6.39087		NECAP1	-4.87554		TUBGCP3	-3.88115		AP5M1	-3.15298		MRPL49	-2.57147		PREX2	2.9825
CACFD1	-25.211		FADD	-9.1646		C19orf57	-6.38825		PJA1	-4.87535		MYO1B	-3.87831		RP11-220I1.1	-3.15208		MED16	-2.57075		RP5-995J12.2	2.98389
CANT1	-25.2083		ZNF678	-9.16371		UTP20	-6.38652		SOAT2	-4.87469		SCYL1	-3.87763		TSC22D4	-3.15197		FAM213B	-2.57032		KANK3	3.03393
E2F6	-25.0906		MBP	-9.157		ITSN2	-6.38215		MICAL2	-4.87402		KIAA1432	-3.87728		RP11-345J4.8	-3.15146		HNRNPA0	-2.57017		CTD-2574D22.2	3.04283
B4GALT5	-25.0065		FBXL19	-9.15606		MAP2K7	-6.37786		TMEM184A	-4.87221		SRXN1	-3.87645		C3orf52	-3.1506		KNTC1	-2.57015		LAG3	3.065
FHDC1	-24.963		TNIP1	-9.14726		NUP160	-6.37761		MCM3	-4.87158		ORC2	-3.87597		TM9SF4	-3.1505		KBTBD11	-2.56916		FLT4	3.10698
SH3TC1	-24.9523		EHF	-9.14042		EXOC6	-6.37609		H6PD	-4.87093		EYA3	-3.87573		CDK5RAP2	-3.15023		HES6	-2.56805		TCF15	3.10705
RP11-863P13.3	-24.8901		ELOVL6	-9.13574		FRYL	-6.37581		EPHA1	-4.86987		POLM	-3.87509		SSH3	-3.14906		MAPK12	-2.56761		ZMYND10	3.10973
ADNP2	-24.8733		MGAT1	-9.12905		GPR157	-6.37557		FBXO38	-4.86892		BAZ2B	-3.87133		KLC1	-3.14893		DMPK	-2.56631		C19orf35	3.12199
POLR3B	-24.5456		RP11-513M16.2	-9.12555		AVPI1	-6.37309		TAF8	-4.86754		SLC14A1	-3.87112		MMP11	-3.14872		HS1BP3	-2.56564		RP11-161H23.9	3.132
PHLPP1	-24.4867		SMURF1	-9.12335		RABEP2	-6.37085		GORAB	-4.86556		GYLTL1B	-3.86991		NUP93	-3.14841		CEPT1	-2.56517		TEX22	3.17041
GRAP	-24.2881		RNF121	-9.11879		RGMA	-6.3704		UHRF1BP1	-4.86411		SS18L1	-3.86766		CMTM3	-3.14838		SIX4	-2.56494		ITGA11	3.18814
RBM38	-24.2255		CENPO	-9.11692		ORC5	-6.3703		SPTLC2	-4.85851		PLXND1	-3.86613		UBE3B	-3.14838		SH2D2A	-2.56443		SFRP1	3.22545
COL27A1	-23.994		JAGN1	-9.11407		MKNK2	-6.36971		DENND5A	-4.8555		SLC18A2	-3.86607		POLR2A	-3.14741		ZRANB2	-2.56405		MEGF10	3.22545
HIST1H4H	-23.9738		SLC25A32	-9.1094		INO80	-6.36917		NCOA6	-4.85418		FOXO1	-3.86595		GRIK2	-3.14736		ERCC2	-2.56198		RP11-358N4.3	3.22545
RP11-235E17.2	-23.9169		SLC19A2	-9.10827		PDF	-6.36829		FOXP2	-4.85257		ZNF131	-3.86555		SETDB2	-3.14705		UQCRFS1	-2.5615		LYPD5	3.22796
NAB2	-23.8677		MED11	-9.10772		ZNF740	-6.36784		SNX33	-4.85154		RBM22	-3.86276		ACBD6	-3.14637		DESI2	-2.56069		PLXDC1	3.22796
CDC25A	-23.8639		CTDSP1	-9.09893		RASSF7	-6.36747		C9orf114	-4.8502		SEMA4D	-3.86212		AVEN	-3.14618		PHIP	-2.56053		GRIK5	3.27476
FGF3	-23.6801		ZNF649	-9.09817		BTBD10	-6.36471		RDX	-4.84716		SPEF2	-3.86117		HSPA13	-3.14511		PKDCC	-2.56012		RP11-303E16.8	3.30514
RP5-1028K7.2	-23.5958		EFNB1	-9.0903		RASGEF1B	-6.35921		SMCHD1	-4.84666		ANKRD27	-3.86075		C5orf44	-3.14301		COMMD3	-2.55988		FUT5	3.39247
ERLEC1	-23.5374		GPATCH1	-9.08885		CTD-2562J17.7	-6.35616		PSMG3	-4.84554		MED18	-3.86051		BET1L	-3.14281		SART1	-2.55968		RP5-977B1.11	3.43664
PHF15	-23.5353		CRHR1	-9.08448		EED	-6.35394		DNAJC14	-4.84379		ATG4B	-3.85845		INVS	-3.14222		LMNB1	-2.55918		MTRNR2L8	3.43705
CTC-534A2.2	-23.4145		CYP2R1	-9.07066		SLC6A19	-6.35311		LCLAT1	-4.84053		ZNF317	-3.85768		RP11-505K9.4	-3.14147		BMPR2	-2.559		BCO2	3.43844
PLEKHG3	-23.3383		TTF1	-9.06013		RP11-702H23.4	-6.35311		NUMBL	-4.83857		ALG1L	-3.85689		RAB31	-3.14076		NABP1	-2.55874		RP11-374A4.1	3.48942
B3GNT2	-23.335		FOXK1	-9.05973		ZNF347	-6.35311		ACSL1	-4.83855		LMO7	-3.85683		TAMM41	-3.1401		TMEM8A	-2.55843		AKR1C1	3.49955
ARHGEF7	-23.2859		NRBP1	-9.05834		SNRK	-6.35281		TMEM187	-4.8343		PRICKLE3	-3.8564		PPP3R1	-3.14001		PSMD12	-2.55831		RAB41	3.5118
HIST1H2AG	-23.2462		KIF24	-9.05593		FAM83H	-6.35243		RP5-1074L1.1	-4.83254		ZNF808	-3.85479		NOL12	-3.13959		IGFLR1	-2.55785		PAPPA	3.52455
PAK4	-23.2365		NKD1	-9.05075		SDF2L1	-6.35124		ZNF30	-4.83092		FOXN3	-3.85441		PTPN6	-3.13923		LRP4	-2.55781		C1QL4	3.53039
HNF4A	-23.2258		MLLT1	-9.0494		ARNT2	-6.35043		ZNF189	-4.83073		RP13-15E13.1	-3.85398		NHLRC2	-3.13841		MFSD11	-2.55773		AC013400.2	3.55523
LUZP1	-23.2164		RALA	-9.04725		OCEL1	-6.34923		RP11-50B3.2	-4.83051		UPRT	-3.8529		STAM2	-3.13566		SF3B5	-2.55747		RP11-353N14.2	3.55652
STRADA	-23.1285		SLC20A1	-9.03763		RDH10	-6.34665		RP11-1136G11.8	-4.83051		KIF22	-3.85274		CHDH	-3.13244		AASDHPPT	-2.55716		GNLY	3.56811
B3GNT3	-23.1191		NFKBIA	-9.03542		LIMK2	-6.34586		RP11-1252I4.2	-4.83051		NIP7	-3.85114		EMC2	-3.13227		TMEM208	-2.55712		AL078633.1	3.56811
NEDD9	-23.0784		KLHL21	-9.02935		C15orf44	-6.34393		RP11-143J24.1	-4.83051		GMPPB	-3.84976		DUSP12	-3.13115		CDK13	-2.55661		IGSF21	3.56811
PHLDA1	-22.9818		H1F0	-9.02547		PANX1	-6.34323		RP11-169D4.1	-4.83051		PADI1	-3.84814		RNF113A	-3.13083		HOXC10	-2.5558		RP11-795G3.3	3.57171
ZNF221	-22.9543		TTC14	-9.00577		PHACTR4	-6.33899		DDX3Y	-4.83051		RBMS1	-3.8476		FMO5	-3.13079		TSSC4	-2.5557		BSN-AS2	3.5739
SUSD3	-22.9543		STX12	-9.00383		ZNF234	-6.33846		NUSAP1	-4.82955		RTDR1	-3.84667		MTMR9	-3.13024		C10orf82	-2.55568		C12orf53	3.58163
GRWD1	-22.8531		POLR1E	-9.0002		CCDC126	-6.33824		POLR1C	-4.82722		TIPIN	-3.84618		MTF1	-3.12996		NBPF15	-2.55498		GPR133	3.58688
BLM	-22.7945		AC141928.1	-8.99956		VAV1	-6.33523		NDUFV3	-4.8267		MSL1	-3.8461		N4BP2	-3.12907		ELF3	-2.5541		RP11-304L19.8	3.5871
CCDC85C	-22.7583		ZNF12	-8.99824		TMPRSS3	-6.33493		PLA2G6	-4.82625		SPINT1	-3.84482		CHD4	-3.12835		SRSF11	-2.55353		RP11-603J24.9	3.61034
PTCD1	-22.7351		RP11-14C22.4	-8.99058		CBFA2T2	-6.33348		MKRN2	-4.82522		UAP1	-3.84472		TIAM2	-3.12812		ABCC5	-2.55325		RP13-516M14.2	3.62734
DAB2	-22.6284		ZNF227	-8.98967		SPRY4	-6.33231		KCNJ2	-4.82522		INADL	-3.8444		FZD3	-3.12804		CAAP1	-2.55313		OVOL1	3.63315
SLC52A3	-22.6121		PARD6G	-8.98778		SRSF6	-6.32988		PPP1R12C	-4.82404		ATP6V0A2	-3.84413		C12orf5	-3.12771		PPIL1	-2.55181		KCNH6	3.64172
KANK1	-22.5784		PIK3CB	-8.98765		ATR	-6.32665		RING1	-4.82229		AFTPH	-3.84393		EP400	-3.12634		ZKSCAN1	-2.55145		AC079145.4	3.65436
CDCA4	-22.5373		SLC10A4	-8.97511		RP11-132A1.4	-6.32635		BMP5	-4.8209		RP11-65F13.2	-3.84336		SPTBN5	-3.12589		CDC14B	-2.5505		ATAD3C	3.71114
RP11-290F20.1	-22.5178		C1orf106	-8.96946		C7orf26	-6.32215		ZNF527	-4.82032		RPS6KA5	-3.84335		RP11-598P20.5	-3.12228		ULBP1	-2.54971		STARD5	3.72057
C10orf47	-22.4848		ZNF205	-8.95724		GDPGP1	-6.31966		AC021593.1	-4.81984		FAM212B	-3.84275		NUAK1	-3.12204		ENAH	-2.54915		TLCD2	3.75385
NRIP1	-22.3342		KIF21A	-8.95518		LRRC27	-6.31902		PAIP1	-4.81939		PIGU	-3.8426		GTF2H1	-3.12203		CAPN8	-2.54892		RP13-516M14.4	3.75929
RP5-998N21.7	-22.1677		SAPCD2	-8.95369		THOC1	-6.3171		SNX2	-4.81927		SH2D3A	-3.84215		TTPAL	-3.1217		SGTA	-2.54864		CBR3-AS1	3.79431
RP11-105N13.4	-22.1511		RASAL1	-8.95263		C21orf59	-6.31428		RBM26	-4.81791		RAD51D	-3.8421		TSEN34	-3.12147		TBC1D17	-2.54798		TBX6	3.81722
TNS3	-22.0218		PLEKHA6	-8.9524		C1orf172	-6.3134		IL1R2	-4.81751		AP000525.8	-3.84147		C11orf84	-3.12133		PCID2	-2.54781		SLC6A3	3.82579
SRC	-22.0047		FAM103A1	-8.94854		ADAM19	-6.31		ZNF670	-4.81719		LASP1	-3.83869		ANKRD13B	-3.12095		RP3-402G11.5	-2.54669		AC005076.5	3.82862
ANKS1A	-21.9253		SMTN	-8.94611		PWWP2A	-6.30777		PRDM4	-4.81528		RNF34	-3.83824		PPM1F	-3.11991		PODXL	-2.54562		TLL2	3.83147
CSNK1G1	-21.8765		HSPA1B	-8.94338		CAMSAP2	-6.30767		MUM1	-4.81421		TSEN54	-3.83761		HGS	-3.11955		SMU1	-2.54531		RNASEK	3.84849
CCSAP	-21.8158		MTMR14	-8.93558		MAST2	-6.30667		RASA2	-4.81414		FAM57A	-3.83716		TTBK2	-3.11873		ADAMTSL2	-2.54506		PKDREJ	3.86747
ZHX2	-21.7933		PKD1	-8.93502		ZFP36L2	-6.30658		KIF16B	-4.81289		MAN2A1	-3.83547		ARFIP2	-3.11859		SSU72	-2.54396		NKAIN4	3.89021
IRF2BP2	-21.6901		EPS15L1	-8.93196		TEX10	-6.30483		SDC2	-4.81191		PI4KB	-3.83292		MBD1	-3.11702		RRAGA	-2.54378		DNAJC27-AS1	3.92703
FANCF	-21.6691		PKNOX1	-8.92567		GPR125	-6.30152		GAS8	-4.81172		RGS12	-3.83274		DCAF7	-3.11681		ANAPC13	-2.5434		CYP19A1	3.93594
ISM1	-21.5064		PTPRJ	-8.92274		C17orf96	-6.30149		IQCE	-4.81005		IKZF5	-3.83274		GRAPL	-3.11612		KATNB1	-2.54194		HTRA4	3.94457
SOX21	-21.4804		DISC1	-8.92205		E2F5	-6.29531		YTHDF2	-4.80851		BAHCC1	-3.83208		C20orf24	-3.11607		RP11-718G2.3	-2.54169		CNIH2	3.98459
TRAM2	-21.4768		ZC3H18	-8.91859		TP53BP1	-6.2946		MPP5	-4.80609		KCTD11	-3.83129		B3GNTL1	-3.11592		C11orf24	-2.54166		EGR2	4.0007
DFFB	-21.4698		SYNRG	-8.91513		RBM47	-6.29419		CLCN4	-4.80573		ARPC1A	-3.831		NCOR1	-3.11494		THAP7	-2.54154		PMAIP1	4.01747
HIST1H2AE	-21.403		SMARCAL1	-8.91192		APBA3	-6.29381		ZNF841	-4.80534		AC004158.2	-3.82915		KIAA1522	-3.1148		UBE4A	-2.54136		NACAD	4.03429
NHSL1	-21.3628		C5orf34	-8.90953		NOD1	-6.29363		QTRTD1	-4.80394		C22orf13	-3.82852		UBE2E2	-3.11479		TMEM194A	-2.54073		ZNF439	4.04
SASS6	-21.2345		EHD1	-8.8998		SLC27A4	-6.29146		SPATA17	-4.80241		CRY1	-3.8282		ZNF805	-3.11472		RPE	-2.5391		STAB1	4.0457
TRAIP	-21.1255		YARS2	-8.89445		MTERFD1	-6.2912		WTIP	-4.80012		INTS6	-3.82679		P2RX5	-3.1147		ERCC1	-2.53903		RP11-166P13.3	4.04627
CDC42EP2	-21.1158		TBCCD1	-8.88552		VPS18	-6.2884		RNGTT	-4.79971		CLSTN3	-3.82678		MRPL1	-3.11423		SLC25A36	-2.53774		PCP4L1	4.04627
BICC1	-21.102		HPS4	-8.87755		ZBTB42	-6.28758		MRM1	-4.79952		CCDC9	-3.82466		ZNF519	-3.11371		HELZ	-2.53527		GABRG3	4.0624
GTF2IRD1	-21.0978		EPHB4	-8.87391		F3	-6.28225		MARCH9	-4.79672		ANKRD13C	-3.82323		SDHAP1	-3.11235		TSPAN15	-2.53474		PPP2R3B-AS1	4.06531
ANTXR2	-21.0533		NOP16	-8.87141		SNUPN	-6.28223		ABTB2	-4.79622		MRPS12	-3.82274		CDYL2	-3.11219		DNAJB12	-2.53337		MT-ND1	4.09082
CTCF	-20.9865		PNRC2	-8.86892		EIF3A	-6.2808		RPRD1B	-4.79592		DSN1	-3.82212		RP11-156P1.2	-3.11069		RFX3	-2.53329		STAR	4.11747
HOMEZ	-20.9397		DISP2	-8.86708		NRBF2	-6.27448		DLEU1	-4.79553		AQR	-3.82209		RP11-321F6.1	-3.11		RSL1D1	-2.5314		SLIT2	4.14917
IST1	-20.8453		PITX1	-8.85063		SKI	-6.27277		NLE1	-4.79497		RAB8A	-3.82155		EXOC6B	-3.10675		ZNF800	-2.53136		CTD-2201E18.3	4.16258
VPS37B	-20.8263		OTUD4	-8.8499		LRIG2	-6.27238		WDYHV1	-4.79444		NEO1	-3.82083		RAB5B	-3.10671		UBE3D	-2.53101		SSC5D	4.19782
PPAP2B	-20.8003		VPS33B	-8.84891		RP11-143E21.7	-6.27192		FASTKD3	-4.79397		SGK3	-3.82029		RBAK	-3.10575		SLAIN2	-2.53071		GCFC1-AS1	4.21297
HAS3	-20.7556		MT1F	-8.84569		TLK1	-6.27113		ZNF579	-4.79323		INPP5E	-3.819		CERS4	-3.10541		LYST	-2.52747		SPERT	4.21476
PPP4R2	-20.6629		C11orf41	-8.84569		WDR44	-6.27082		ZNF395	-4.79265		CDK11B	-3.81829		ZNF121	-3.10439		TSPAN8	-2.52687		MTRNR2L1	4.21574
DGCR2	-20.5205		ZNF257	-8.84569		LARGE	-6.26987		BCL3	-4.7915		USP10	-3.81765		GTF2A1	-3.10403		RPP30	-2.52657		MIR210HG	4.22501
MB21D2	-20.4194		LRRC3	-8.84569		WDR89	-6.2692		ZDHHC1	-4.79134		TICAM1	-3.81655		ZMYM3	-3.10367		ZBTB26	-2.52625		CTB-33O18.3	4.22907
HIST2H3D	-20.4047		JKAMP	-8.84502		PICK1	-6.26886		AC091132.2	-4.7912		AFF1	-3.81653		SLC16A13	-3.1036		SNX14	-2.52592		NAGS	4.23395
HIST1H2BJ	-20.3705		NR2F1	-8.84206		TMEM17	-6.26847		SMOX	-4.78657		CXorf40B	-3.81536		FNDC3B	-3.10288		CLK2	-2.52548		LINC00283	4.25945
KLHL25	-20.3424		RP11-1029J19.4	-8.84056		RP11-433M22.2	-6.26667		HN1	-4.78574		WHAMM	-3.8153		HDAC2	-3.10278		TMEM45B	-2.52515		SAMD4A_1	4.2612
ZNF434	-20.3077		RNF185	-8.84015		MND1	-6.2651		PCGF6	-4.78546		STK17B	-3.81512		COPS3	-3.10248		FBXO5	-2.52484		DQX1	4.26913
CTDP1	-20.2912		TP53RK	-8.83689		CDKN2AIP	-6.26469		SPPL3	-4.78413		PDE4A	-3.81383		ASCC1	-3.10149		B4GALT2	-2.52326		SRSF12	4.29221
GRAMD3	-20.2882		KIF7	-8.83382		IQCJ-SCHIP1	-6.26279		ACCS	-4.7835		KIAA0319L	-3.81171		ZNF441	-3.09995		TPP2	-2.52215		C5orf60	4.31452
HDAC5	-20.268		SGOL2	-8.82688		PLEKHH3	-6.26257		ALG6	-4.78274		TMEM55B	-3.81079		TPRG1L	-3.09983		MYD88	-2.5216		GAL3ST4	4.35842
HPS6	-20.2202		PRAGMIN	-8.82379		TIGD5	-6.26218		LTBR	-4.78255		RP11-429G19.2	-3.80997		ALG5	-3.0997		HMGCS1	-2.52093		GADD45B	4.42688
PTHLH	-20.1941		PTPRB	-8.8229		PUF60	-6.25602		C2orf68	-4.78225		HES2	-3.80959		DKK1	-3.09952		ZNF525	-2.51996		UBA7	4.45302
HNF1A	-20.1557		FAM109A	-8.82019		UTP6	-6.25496		TGFB2	-4.78139		ATF2	-3.80854		TRPC4AP	-3.09941		DTYMK	-2.51885		CHRM5	4.51189
ZBTB12	-20.1474		ARHGAP11A	-8.81678		HIST2H2AA4	-6.24998		RAD17	-4.77753		RP11-728F11.6	-3.80813		SCAF11	-3.09916		GLRX2	-2.51728		TUBA3E	4.53761
CD58	-20.0063		AMBRA1	-8.81637		PAQR8	-6.24728		ARMC1	-4.77544		NAT9	-3.80799		CTD-2517M22.14	-3.09838		LTBP3	-2.51699		RP11-2H8.2	4.54678
KIAA1671	-19.9757		CSRP2BP	-8.81594		RBM25	-6.24435		ITFG3	-4.77434		SIGIRR	-3.80741		DR1	-3.09836		NAT14	-2.51627		HBA1	4.55164
HIST1H2BF	-19.8981		ZNF445	-8.81457		ATF5	-6.23528		UBN2	-4.77149		TCEANC2	-3.80709		RABEPK	-3.09795		RP11-10K16.1	-2.51515		C20orf152	4.57714
ARTN	-19.896		FBXO34	-8.81343		ZNF749	-6.23338		SUV39H1	-4.77064		PPTC7	-3.80619		ILVBL	-3.0974		FMNL1	-2.51409		ADSSL1	4.58102
ADNP	-19.8868		C10orf118	-8.80658		RP11-357H14.20	-6.23334		TAF4	-4.77014		TEAD1	-3.80551		PTP4A3	-3.09704		TNFRSF14	-2.51395		SLC10A1	4.58873
HUNK	-19.8822		TBC1D10A	-8.80601		SP3	-6.23322		RFC4	-4.76872		ACP2	-3.80424		ARHGAP25	-3.09566		STARD10	-2.51343		RP11-687M24.3	4.62137
KEAP1	-19.825		CRKL	-8.80385		NCKAP5L	-6.23268		DHX33	-4.76656		RAB2A	-3.80387		C9orf123	-3.09428		TSSC1	-2.5133		PNLDC1	4.63227
RUNX3	-19.8205		ST6GAL1	-8.79555		CUTC	-6.22582		RP13-512J5.1	-4.76619		CCDC138	-3.80308		CACNA1I	-3.0923		TRIM37	-2.51162		SPEF1	4.64344
MTMR12	-19.7262		EGLN1	-8.79067		TEX30	-6.22263		PLEKHG5	-4.76343		GRSF1	-3.8021		AC004166.7	-3.09136		TCF3	-2.511		RP11-685M7.5	4.65181
RPTOR	-19.7062		PGS1	-8.78915		ZNF628	-6.22043		CTD-2561B21.5	-4.76269		SNRNP40	-3.80182		FHL3	-3.09028		MRI1	-2.51082		DDX11L2	4.66822
DAB2IP	-19.6771		WDR3	-8.78693		KLHL12	-6.21933		TRIM65	-4.76148		TRIM33	-3.80129		RP11-458D21.5	-3.09013		EXOC2	-2.51064		PCP2	4.70155
HIST1H2BG	-19.54		NPLOC4	-8.7819		HS3ST5	-6.21409		RBL1	-4.76121		ZNF736	-3.80105		ZNF510	-3.08971		NCOA7	-2.50976		CYR61	4.74135
CHD1	-19.526		PELI1	-8.78036		TRAFD1	-6.21341		PPP1R3E	-4.75866		MYBBP1A	-3.80087		ATP11C	-3.08929		PREP	-2.50954		PANX2	4.80657
FOXK2	-19.5027		GALNT10	-8.77877		ZNF286B	-6.21088		NUP37	-4.7578		PABPC1L	-3.79978		FAM102B	-3.08913		CHD2	-2.50933		APOE	4.90872
TGFBR2	-19.4475		TECPR1	-8.7775		LPIN3	-6.20772		EXOC3	-4.75777		RANGAP1	-3.79975		MSANTD2	-3.08749		ZNF284	-2.50918		SGK1	4.98639
CKS2	-19.4187		BRIX1	-8.77101		DTX2_1	-6.20448		GRAMD4	-4.75443		ACAP3	-3.79904		FAM3C	-3.0873		PHF6	-2.50872		KIAA1045	4.99635
PXDC1	-19.3947		RP11-57A19.2	-8.76221		CCDC71	-6.20179		RP11-116G8.4	-4.75423		C14orf37	-3.79798		DIAPH2	-3.08641		CDK5R1	-2.50798		VSX2	5.01051
SH3BP4	-19.3854		SFMBT1	-8.75936		ZNF235	-6.19687		DFNB31	-4.75304		CTD-2116N17.1	-3.79793		LSM14A	-3.08596		AP3D1	-2.50779		CLMP	5.03929
ISX	-19.3618		PRCC	-8.7589		PSD2	-6.1906		PER2	-4.75299		PTPRA	-3.79704		RECQL4	-3.08577		ATP7A	-2.50711		MADCAM1	5.04539
NR1H2	-19.3438		STK35	-8.75437		FAM160A2	-6.18849		RTN4IP1	-4.75262		BHLHB9	-3.79562		VRK3	-3.08533		OGFOD2	-2.50695		HBEGF	5.07134
CENPB	-19.3344		ZNF320	-8.73826		LPAR2	-6.18745		FBXO21	-4.75091		UBLCP1	-3.79548		MTFR1	-3.0843		SERPINH1	-2.50636		LINC00482	5.14948
FBXO42	-19.3292		MYLK2	-8.73702		C19orf44	-6.1865		F2RL1	-4.74958		AFF4	-3.79544		PRKX	-3.08385		KLHL20	-2.50599		C1orf170	5.16444
FAM167A	-19.318		TLK2	-8.73257		KRT19	-6.18627		ARHGEF5	-4.74896		ZC3H15	-3.79406		RBM33	-3.08231		SHPRH	-2.50503		TMEM191C	5.2715
RAPGEF6	-19.2784		SGMS1	-8.7301		MYO1E	-6.18555		KIAA0907	-4.7482		DGCR14	-3.79288		GALNT6	-3.08209		SLC5A6	-2.50503		TAGLN	5.30512
ABL1	-19.2776		KAT7	-8.72599		IRF1	-6.18539		USP12	-4.74728		C2CD4D	-3.79223		MARCH6	-3.08139		RP11-323F5.2	-2.50492		LGALS4	5.38331
CCDC12	-19.2689		HMG20A	-8.72483		PHLPP2	-6.18394		PMS2	-4.74699		RAD51	-3.78901		NELF	-3.08076		SLC38A10	-2.50431		RP11-838H22.2	5.42747
RGS14	-19.2634		FAM40A	-8.72331		PHC2	-6.18322		PTPN23	-4.74612		ENDOG	-3.78825		METTL6	-3.08047		MTHFR	-2.50408		RUSC1-AS1	5.42747
SPNS2	-19.2245		RP11-286N22.8	-8.72079		TMEM185B	-6.18039		E2F1	-4.74597		ECD	-3.78789		EIF5	-3.08028		PLEKHM1P	-2.5035		KMO	5.45034
ARF6	-19.1967		HNRNPF	-8.71763		ALG2	-6.17989		CWF19L2	-4.74594		RP11-835E18.2	-3.78786		EAF2	-3.07834		LINC00491	-2.50322		AC093510.1	5.47075
DYRK1A	-19.1821		VDR	-8.7146		SLCO3A1	-6.17589		DBN1	-4.74535		FAM108A1	-3.78626		EIF2AK4	-3.07788		PFAS	-2.4995		DNAH2	5.47376
TNRC18	-19.1716		PDCD2L	-8.71367		STON2	-6.17515		CLMN	-4.7452		LHX6	-3.78588		ATP2B4	-3.07747		C15orf41	-2.49875		FBXO48	5.48053
TSKU	-19.0802		WDR33	-8.71116		PALB2	-6.17072		KIF13A	-4.74515		PARD3	-3.7847		HLA-DMB	-3.07696		ZNF436	-2.49771		TNXB	5.49198
DNAJB1	-19.0626		SRRD	-8.70863		KCTD10	-6.16941		KRAS	-4.74498		PCMTD2	-3.78411		ZNF33A	-3.07694		TBC1D15	-2.49714		CAGE1	5.50059
WAPAL	-19.0129		BAG4	-8.70745		CBX6	-6.16459		MARVELD3	-4.74479		LIMK1	-3.78367		WASF2	-3.0764		TMEM214	-2.49597		DENND5B-AS1	5.51233
CTD-2192J16.17	-18.9976		FAM208B	-8.70717		USP30	-6.16316		ZNF668	-4.74431		SLC7A5	-3.78302		SETD6	-3.0763		ISPD	-2.49419		SLC39A2	5.53282
HIST1H3D	-18.9861		ZNF346	-8.70295		ATP5J2-PTCD1	-6.16138		HELB	-4.74407		COPS2	-3.78301		TOR3A	-3.076		GGPS1	-2.49348		PLD4	5.56037
DNMT3B	-18.9776		CCNT1	-8.70254		MLX	-6.16053		ZSWIM6	-4.74229		ZNF767	-3.78126		IFT46	-3.07569		VPS52	-2.49344		RP11-317N8.5	5.56037
RP11-561C5.3	-18.9214		HMGCR	-8.70022		SIX1	-6.15908		ANKHD1-EIF4EBP3	-4.74138		CDC42BPB	-3.77841		TIAL1	-3.07527		NFATC2IP	-2.49312		AC004895.4	5.56037
HDHD3	-18.8243		SLC20A2	-8.69888		MRPL50	-6.15775		TGDS	-4.74027		KIAA0284	-3.77797		OBSL1	-3.0744		BOP1	-2.49285		NXNL1	5.56037
AHCTF1	-18.7799		PDE4D	-8.6988		USP37	-6.15748		FOXA2	-4.73723		NAIF1	-3.77661		HMGB2	-3.07394		TBC1D9B	-2.49275		C9orf66	5.62375
SLC25A29	-18.6146		RP11-304L19.1	-8.69504		MFSD2A	-6.15592		CPSF3	-4.73716		ATP13A3	-3.77659		ARV1	-3.07247		WDR7	-2.49205		FIBIN	5.62375
HOXB8	-18.575		SLC19A1	-8.69218		MAML2	-6.15271		ARHGEF40	-4.73668		ANKRD18A	-3.77623		HECTD3	-3.07232		TMEM109	-2.49122		RP11-247C2.1	5.62375
NUDT4	-18.5078		CCNT2	-8.69157		ANKRD44	-6.14791		PLEKHO1	-4.73658		GDF11	-3.77622		AIFM2	-3.07183		MAEA	-2.49069		CTD-2156G10.2	5.62375
KLF13	-18.4855		CHKA	-8.68966		GPR158	-6.14773		ZBTB22	-4.73642		BNIP1	-3.77503		SGSM2	-3.07145		LRRC37A2	-2.49054		RDH16	5.62375
HIST1H1C	-18.4759		RRP1	-8.68237		AC007277.3	-6.14162		ST7	-4.73484		TMEM223	-3.77314		GPR126	-3.07085		HELQ	-2.48934		XXbac-BPG308K3.6	5.62375
MVK	-18.427		PCNA	-8.67738		SNRNP70	-6.14123		E2F8	-4.7269		RFWD2	-3.77196		COQ9	-3.06992		SOWAHC	-2.48816		MATK	5.62375
LFNG	-18.3995		CWC22	-8.67704		FLYWCH1	-6.1397		CRB2	-4.72544		SBK1	-3.77039		CASP8AP2	-3.06845		WDR13	-2.48737		MMP19	5.64667
ZNF746	-18.3338		KIF18A	-8.67288		INPP5A	-6.13887		ERI1	-4.72526		WDR53	-3.76846		WNT3	-3.06824		SCAP	-2.48644		FSD2	5.71963
RPP14	-18.3023		CHD7	-8.67257		ZNF765	-6.13658		HOMER1	-4.72516		MMADHC	-3.76797		YOD1	-3.06782		TMEM167B	-2.48566		FSCN3	5.7265
TAB1	-18.2974		EPC2	-8.66932		TPGS1	-6.13447		CACNA1H	-4.72508		KIAA1967	-3.76693		USP13	-3.06641		PIGM	-2.48504		CTD-3193O13.2	5.78954
ZNF443	-18.2755		AC004893.11	-8.66184		PHAX	-6.13415		SUGP1	-4.7244		PRC1	-3.76673		CRTC1	-3.06579		NBAS	-2.48484		CDH16	5.8264
HOXD9	-18.1516		FZD5	-8.65783		EHD4	-6.13254		SCN8A	-4.72304		TBC1D16	-3.76569		DUS3L	-3.06559		TMEFF1	-2.48438		GS1-393G12.10	5.8848
FRS2	-18.1225		LUC7L3	-8.6571		PREB	-6.13175		ZNF724P	-4.7228		CCPG1	-3.76428		PIGQ	-3.06346		KSR2	-2.48349		PHYHIP	5.89967
MKL1	-18.036		TRIM27	-8.65213		GFI1	-6.12593		TEX264	-4.72195		ZNF512B	-3.76277		PIGH	-3.06313		MTBP	-2.48347		TNF	6.00032
POLR1B	-18.0265		L3MBTL2	-8.64442		BATF	-6.11972		RP5-881L22.5	-4.7214		IFRD2	-3.76268		HIP1	-3.06191		POLN	-2.48339		RP11-380P13.2	6.00407
CABLES1	-18.0088		FAM54A	-8.63765		MKLN1	-6.11866		KREMEN1	-4.72109		SRFBP1	-3.76194		BHLHA15	-3.0619		GOLGA8A	-2.48125		PURG	6.00407
TTK	-17.9791		NFE2L1	-8.63722		FOXN2	-6.11333		TERF2	-4.71944		PEX11B	-3.76054		FXR2	-3.06185		PTCH2	-2.48123		RP11-998D10.7	6.00407
COIL	-17.9659		INHBB	-8.6363		C4orf46	-6.11249		HMOX2	-4.71908		PNP	-3.76053		ZDHHC16	-3.06168		MARK1	-2.48043		RP11-24C3.2	6.03043
ZNF407	-17.9425		TMEM139	-8.6362		MID1	-6.11164		RPGR	-4.71754		GNE	-3.76036		DIS3L	-3.06154		ZNF865	-2.47981		COL8A2	6.16059
LRRC16A	-17.9254		C12orf43	-8.62374		PDE7A	-6.11135		DENND4B	-4.71753		GPX7	-3.75898		USP19	-3.06138		FBXL5	-2.47979		LINGO3	6.2053
HIST1H3I	-17.9047		SMAP2	-8.61792		FGD4	-6.11026		METTL2A	-4.71713		MED15	-3.75758		TMEM110	-3.05995		CASP4	-2.47936		CRIP1	6.24344
KLHL26	-17.8984		AC144450.2	-8.61647		NUDT19	-6.10892		PISD	-4.71697		DPF1	-3.75706		TONSL	-3.05974		TSN	-2.47908		AC006026.13	6.2648
SASH1	-17.8666		OCLN	-8.61356		SLC7A1	-6.10301		SEMA4G	-4.71622		PRRG2	-3.75672		C22orf28	-3.05895		FGF12	-2.47861		CTGF	6.36393
RP11-398K22.12	-17.8563		STK19	-8.61241		ZW10	-6.10232		TSEN2	-4.71621		WDR62	-3.75509		LYAR	-3.05843		CDCA5	-2.47855		DDX11L16	6.55786
SLC2A1	-17.8429		FAM116A	-8.60564		TMEM60	-6.09788		CTAGE5	-4.71609		HERC1	-3.75407		CNOT4	-3.05763		SRRM2	-2.47777		PLIN1	6.56944
CCDC88C	-17.831		TFAP4	-8.60475		MPHOSPH8	-6.09326		GPSM1	-4.71528		ALKBH5	-3.75369		CELSR1	-3.0573		SMG7	-2.47587		HEPACAM	6.5959
CHMP7	-17.8132		SNX11	-8.59688		DDX17	-6.09246		HEATR5A	-4.71521		MITD1	-3.75282		NDUFAF4	-3.05724		SARS	-2.47572		RPL3L	6.76638
HIST1H2BM	-17.7972		FUT8	-8.59259		RALGAPB	-6.09099		RNF207	-4.71505		CCDC111	-3.75279		PIK3AP1	-3.05704		APPL2	-2.47552		MYBPC3	6.78685
EXOSC3	-17.742		RP11-439A17.7	-8.58623		AC006547.13	-6.08963		PROM1	-4.71228		CCNL1	-3.75248		ALG11	-3.05621		ZNF577	-2.47519		SFTPA2	6.78685
TXNDC11	-17.7318		SRSF3	-8.58222		TMEM86B	-6.08718		FAM174A	-4.71033		PYCRL	-3.75239		LPAR1	-3.05604		AHSA2	-2.47463		CDHR4	6.79813
TOR4A	-17.6587		MBD2	-8.57926		NOC4L	-6.08377		RP11-480I12.5	-4.71001		SOS2	-3.75196		SPPL2B	-3.05568		TCF24	-2.47375		RP11-498C9.3	7.01592
RP11-269C23.3	-17.6146		GNL2	-8.57825		DCBLD2	-6.08364		TCERG1	-4.70919		DNAAF2	-3.75169		YIPF4	-3.05515		L3MBTL3	-2.47308		MYO1G	7.2086
PMM2	-17.6087		TRIM8	-8.57702		TCEAL8	-6.08281		SNIP1	-4.7081		TNFSF15	-3.75129		NPFF	-3.0539		ALG9	-2.47281		RP11-244H3.1	7.27144
MLYCD	-17.5904		OTUD3	-8.57651		ZNF16	-6.08123		SOCS7	-4.70665		C5orf4	-3.74927		FAM18B1	-3.05366		ZNF837	-2.47264		RP11-495P10.3	7.27412
KIF18B	-17.5696		TNK1	-8.56979		BCL9	-6.08102		PPP4R1	-4.70516		EPM2A	-3.74883		VPS25	-3.05208		C11orf20	-2.47222		TSSK3	7.29095
DISP1	-17.5497		BAZ1A	-8.56735		RP11-671M22.5	-6.08014		FAM53C	-4.70464		CTPS1	-3.74837		ATXN7	-3.05124		PUS7	-2.47167		ZNF705E	7.3684
SMAD1	-17.5003		POLD3	-8.56724		UBTF	-6.07893		LYN	-4.70434		XRCC2	-3.74819		POLR3C	-3.05099		KRT18	-2.47088		MST1P2	7.43129
HMGXB4	-17.4997		HERPUD2	-8.56507		SETDB1	-6.07649		AC099522.1	-4.70432		RPS6KA1	-3.74776		KDELC1	-3.05094		SLC23A2	-2.4705		ATP1A4	7.43178
SLC16A6	-17.4697		RP4-773N10.5	-8.54459		RCOR2	-6.07041		ETAA1	-4.70336		C9orf156	-3.74703		ZNF615	-3.05037		NICN1	-2.4702		GAL3ST3	7.43554
TMEM246	-17.4422		KIAA0430	-8.54385		FRMD6	-6.06906		C1orf174	-4.70281		ZNF704	-3.74693		PCNT	-3.05004		TTC33	-2.46954		LINC00514	7.4763
DDX3X	-17.4232		RILPL1	-8.54385		C1orf131	-6.06729		RP11-285G1.8	-4.70204		MKRN1	-3.7463		RP11-390F4.3	-3.04922		PSMD1	-2.46948		PNMT	7.49833
WNT10A	-17.4046		NFIL3	-8.53663		PDPK1	-6.06678		CENPI	-4.70154		CHAF1B	-3.74517		C17orf59	-3.0482		ZNF852	-2.46921		VNN3	7.67873
GIT1	-17.3662		PSD4	-8.5242		RASAL2	-6.06661		SLC29A2	-4.70117		CTD-3065J16.6	-3.74428		DONSON	-3.04776		J01415.25	-2.46916		RP3-322G13.7	7.72731
FUT1	-17.2936		TOMM70A	-8.52382		KIAA1161	-6.06639		PAXIP1	-4.70054		COL4A2	-3.74332		ASPSCR1	-3.04561		RSAD1	-2.46911		AL645728.1	7.74727
DCP1B	-17.2457		RP11-123B3.6	-8.51941		CHMP4C	-6.06154		TRAPPC11	-4.69989		WDR35	-3.74272		ZNRF2	-3.045		LAMTOR3	-2.46885		RP1-56K13.1	7.759
IPPK	-17.2091		POLR3H	-8.51699		CHEK2	-6.05875		TRA2B	-4.69975		MED20	-3.74177		LINC00205	-3.04489		ZNF460	-2.46834		AC062029.1	7.77093
BAMBI	-17.1422		IQSEC1	-8.51459		SAFB	-6.05142		MYLK	-4.6991		NMT1	-3.74172		ELOF1	-3.04285		EP400NL	-2.46799		RP11-223J15.2	7.89618
FNBP1L	-17.1375		JMJD4	-8.51059		RP11-405L18.1	-6.05065		SLC9A8	-4.69782		TAF1	-3.74122		HSPA4	-3.04213		TMEM132A	-2.4677		DLX2	7.9072
GNA11	-17.1108		THAP4	-8.51018		PRDM15	-6.05048		BOLA3-AS1	-4.69685		ZNF268	-3.74059		RP11-277L2.2	-3.04134		HMBOX1	-2.46741		RP11-755B10.3	7.94371
ZNF836	-17.1038		AP1G1	-8.50925		C7orf49	-6.05017		RECQL5	-4.69565		CTNND1	-3.73979		CHRNA5	-3.04056		RBP4	-2.46724		AC092937.2	7.96684
NUP85	-17.084		AC007255.8	-8.50254		DDX42	-6.04929		TIMM8A	-4.6951		GNA13	-3.73843		DENND2D	-3.03832		AP001187.9	-2.46667		HIF3A	8.01333
VGLL4	-17.0774		CSF1	-8.50254		ZNF292	-6.0472		KIAA1274	-4.69423		CAPRIN1	-3.73799		C20orf194	-3.03824		SLC25A4	-2.4664		PTGES3P1	8.01333
TNFRSF1A	-17.0649		E2F2	-8.49529		KLHDC2	-6.0451		IL17RA	-4.69404		SPICE1	-3.73711		TMEM41B	-3.03801		PTBP2	-2.46612		MIR22HG	8.07021
NGDN	-17.0486		PPP2R2D	-8.49125		RNF144B	-6.04509		TRIM4	-4.69352		WBP11	-3.73662		NMRAL1	-3.03778		NANOS1	-2.46543		AC005618.1	8.21205
HIST1H2AC	-17.0208		CTD-2382E5.3	-8.48557		TBC1D4	-6.04053		SMCR7L	-4.69188		ZNF607	-3.73619		FHL2	-3.03762		FGFRL1	-2.46524		AC017116.8	8.21205
RAF1	-16.9909		CDC7	-8.48536		ARNT	-6.03967		NFKB1	-4.69057		C19orf25	-3.73617		ITGB8	-3.0372		SEC31A	-2.46506		OTOP3	8.38624
RP5-1033H22.2	-16.9884		CCDC127	-8.4848		RP11-566K11.2	-6.03806		FKBPL	-4.69046		TNIP2	-3.73534		OGG1	-3.03692		OSBPL9	-2.46491		LST1	8.42951
GTF2B	-16.9474		ZDHHC23	-8.48113		LRRC42	-6.03776		RXRB	-4.68888		ACYP1	-3.73402		RP11-10O17.2	-3.03653		MICB	-2.4645		NLRP1	8.52531
DAGLA	-16.9011		SORBS1	-8.48079		SLC25A17	-6.0351		TIMM21	-4.68877		EIF2C2	-3.73384		RP5-1187M17.10	-3.03593		FAM100A	-2.464		RP11-223A3.1	8.55189
KBTBD2	-16.8958		C9orf69	-8.47868		DDX58	-6.03347		RP11-378J18.3	-4.68809		C16orf52	-3.73355		SLX4	-3.0344		UPF3B	-2.46337		NPTX1	8.60279
ZDHHC5	-16.8812		UTP14A	-8.4777		ARHGAP26	-6.03337		CAMKK2	-4.68767		MCM9	-3.73285		ZNF251	-3.03414		KIAA1958	-2.46329		SLC25A35	8.89452
DNAJA2	-16.8496		TBC1D14	-8.4771		TSC22D1	-6.03074		FAM210A	-4.68746		USP38	-3.73255		SYNE2	-3.03332		OSGIN1	-2.46236		RP11-1136L8.1	8.93171
HMGXB3	-16.8156		ST3GAL4	-8.47278		BCL9L	-6.03004		NOC3L	-4.6874		TRPV2	-3.73154		CEP44	-3.03316		PICALM	-2.46129		RASL11A	9.14698
HIST1H3C	-16.8002		LRRC47	-8.4726		SEPHS2	-6.02919		STXBP3	-4.68519		NMNAT1	-3.73092		RP11-15J10.1	-3.0328		ZC3H8	-2.46123		DNM1P38	9.17643
ASPRV1	-16.782		HNF1B	-8.47224		APPBP2	-6.02905		SF3B3	-4.68446		PROX1	-3.73087		WBP5	-3.03269		CTD-2267D19.3	-2.46016		AC090505.6	9.23982
HAUS8	-16.7502		ZNF702P	-8.47081		NUPL2	-6.02528		PRKCZ	-4.68441		C6orf228	-3.73067		MKRN3	-3.03262		PCSK9	-2.46013		NR4A3	9.23982
RP11-46D6.1	-16.6713		KCTD20	-8.4701		CTD-2143L24.1	-6.02479		IFNGR1	-4.68355		ZNF430	-3.73005		METAP1	-3.03253		FOXM1	-2.46006		TMEM191A	9.28842
KIF13B	-16.6617		RANBP2	-8.46803		DZIP1	-6.02479		KLHDC5	-4.68299		SATB1	-3.7286		SPAG7	-3.03242		JAK3	-2.46004		AHSG	9.43946
CNOT8	-16.6532		NACA2	-8.46796		C11orf93	-6.02479		GGA2	-4.68198		EDN1	-3.72727		ACN9	-3.03171		METTL22	-2.4595		C1orf194	9.52757
FBXW11	-16.6364		RP11-498P14.3	-8.46796		ULK1	-6.02329		USP41	-4.67903		BRD9	-3.72669		LRRC37A4P	-3.03123		MASTL	-2.45934		ARC	9.72657
RNF216	-16.6035		TMPRSS5	-8.46612		B3GALT6	-6.02289		TUBB4B	-4.67697		TRIM56	-3.72652		NXT1	-3.03118		PRR7	-2.45875		STK24-AS1	9.83773
CCDC94	-16.5747		RGS3	-8.46609		MALT1	-6.01848		RP11-958N24.1	-4.67529		ZNF503	-3.72568		BAZ2A	-3.03112		MYO9A	-2.45824		RNF224	9.84688
RP11-265B8.4	-16.5586		C22orf23	-8.46466		CCM2	-6.01718		ZFP1	-4.67463		RP11-307E17.8	-3.72401		NANS	-3.03082		ZSWIM3	-2.45814		RPS11P6	9.95763
UCK2	-16.5213		C16orf70	-8.45632		UTP15	-6.01677		TUBD1	-4.67188		NOTCH2	-3.72357		GLT8D1	-3.03016		GART	-2.45773		AGXT	10.021
TBX2	-16.486		STARD7	-8.45413		MN1	-6.01331		ZFYVE26	-4.67151		TACC1	-3.72314		PATL1	-3.03013		LEPRE1	-2.4573		RP11-114H24.2	10.021
ARHGAP8	-16.4572		PHRF1	-8.45012		RGS19	-6.0123		RIMBP2	-4.67053		NVL	-3.72305		UBAP2	-3.03001		ATAD3B	-2.45648		PIGZ	10.0399
AC013268.5	-16.382		GBF1	-8.44919		E2F7	-6.01162		ANKRD40	-4.66905		TBC1D8	-3.72177		DNM3	-3.02923		PRR22	-2.45627		CARD14	10.1997
ZNF146	-16.3775		GPR132	-8.44886		GPRASP2	-6.0093		TTL	-4.6681		SF3B1	-3.72128		MICAL1	-3.02873		DDX6	-2.45578		CLTCL1	10.364
ELL	-16.3442		CDC42EP3	-8.44532		DPH5	-6.00929		PBXIP1	-4.6669		BTD	-3.72115		GATC_2	-3.02782		CFLAR	-2.45468		RP3-322G13.5	10.795
C9orf152	-16.3412		RANBP3	-8.4452		SLC45A3	-6.00209		AGAP8	-4.66426		FTSJ2	-3.72064		RP11-617F23.1	-3.02776		AD000090.2	-2.45464		MYOZ3	10.8593
CRK	-16.3108		ZNF703	-8.44388		POLR2B	-6.00075		CEP57	-4.66374		PIK3R3	-3.72021		C1orf85	-3.02766		OXA1L	-2.45391		FOS	10.8795
NCK1	-16.2947		U47924.27	-8.43923		ZNF561	-6.00057		C1orf115	-4.6613		IGDCC4	-3.71978		PSEN1	-3.0274		CEP78	-2.45271		ATF3	11.0814
HIST1H1E	-16.2732		PATZ1	-8.42649		HOXA10	-5.99974		C1orf210	-4.65988		SLC30A7	-3.7196		ZNF277	-3.0266		NIT1	-2.45253		CDHR1	11.1275
SOX2	-16.2257		TRIP10	-8.42538		MAP1S	-5.99931		DDI2	-4.65961		BLCAP	-3.71889		WDR60	-3.02547		TOR1AIP1	-2.45234		FNDC7	11.4748
TFEB	-16.2253		GNPTAB	-8.41663		C3orf33	-5.99895		T	-4.65945		C17orf70	-3.71884		POU4F1-AS1	-3.02541		PSMD14	-2.45229		RP4-536B24.3	11.6294
GEMIN6	-16.2212		ZFAND5	-8.41122		UBC	-5.9953		PPP1R14C	-4.65815		MAP3K4	-3.71845		PACRGL	-3.02488		CRNKL1	-2.45204		TRPM5	11.6502
HIST3H2BB	-16.2006		KBTBD4	-8.40535		C21orf56	-5.99379		ZNF337	-4.65809		FAM120C	-3.71756		SSBP4	-3.02484		SACM1L	-2.45166		UCA1	12.0665
AKAP1	-16.1857		ORAI3	-8.40511		C2orf18	-5.99292		CLASP1	-4.65552		RIPK2	-3.71751		MDC1	-3.02453		HN1L	-2.45055		RP11-503N18.3	12.2727
SAP130	-16.1349		C14orf43	-8.39937		AKIRIN2	-5.99234		TEX2	-4.65501		SLC35A4	-3.71649		NAA35	-3.02378		IFT140	-2.45019		UNC80	12.3264
JAG1	-16.1243		RSBN1	-8.3991		ARMC5	-5.99093		ZNF581	-4.65403		TAB2	-3.71648		ZUFSP	-3.0235		YTHDC2	-2.45016		CTRC	12.3472
AC074212.5	-16.0669		STAMBPL1	-8.39701		C10orf88	-5.99017		CREBZF	-4.65347		MPP2	-3.71526		CCDC99	-3.02322		FSIP1	-2.44935		CES4A	12.3584
IP6K1	-16.0387		NCAPG	-8.37838		THADA	-5.98921		H2AFX	-4.65298		AMPD3	-3.71481		ZRANB3	-3.02197		KIAA0391	-2.44932		RASGRP2	12.474
WDR43	-16.0172		ICOSLG	-8.37755		TMF1	-5.98773		DNAJC12	-4.65286		KCNH2	-3.71439		MPHOSPH6	-3.02108		MRPL47	-2.44914		CCDC135	12.9532
WDR82	-16.0098		ANKLE2	-8.3759		CDS1	-5.98706		UTP23	-4.65245		POLR3F	-3.71433		RP11-160O5.1	-3.01974		RAMP1	-2.44875		C1QTNF4	13.2371
FBLIM1	-15.983		SEMA3F	-8.37115		SSFA2	-5.98345		RP1-278C19.3	-4.6458		ZNF641	-3.71409		CFD	-3.01954		CTBP1	-2.44828		CICP6	13.2552
BMPR1A	-15.9586		SURF6	-8.37052		STRN4	-5.98092		FANCM	-4.64453		AARS2	-3.71379		PML	-3.01831		ADAT1	-2.44786		ZAR1L	13.4221
TRIM7	-15.9292		TRIM2	-8.36505		VHL	-5.9782		CKAP2	-4.64175		SENP1	-3.71339		ZDHHC11	-3.01826		DOM3Z	-2.44702		GPBAR1	13.616
RP1-163M9.6	-15.9257		AC103965.1	-8.35825		GALNTL4	-5.97219		IGF2BP2	-4.64113		ADO	-3.71216		CHCHD4	-3.01802		HERC4	-2.44659		RP11-680A11.5	13.7005
CHST3	-15.9239		MAGEF1	-8.35224		CCNA2	-5.97064		CDC42EP1	-4.63947		NFKBID	-3.71181		SLC27A3	-3.01697		TUBB	-2.44622		AC016700.2	13.805
MYO10	-15.9088		COG3	-8.35055		HBE1	-5.96988		WDR26	-4.63904		RGS10	-3.71174		CDON	-3.01616		ZFPL1	-2.44573		GGT6	14.2475
TRAF3IP2	-15.896		ARHGAP27	-8.34972		ARID4B	-5.96803		MAP7D1	-4.63827		MFSD6	-3.71066		CMTM1	-3.01602		BCL2L13	-2.44571		RP11-671J11.4	14.2594
RNF43	-15.8841		PMEPA1	-8.34515		RAE1	-5.96609		EMC8	-4.63667		MAPK1IP1L	-3.71041		BARD1	-3.01535		AC005003.1	-2.44569		DHX58	14.3452
AC103681.1	-15.88		PPP1R10	-8.34266		RP11-426C22.4	-5.966		DDX10	-4.63516		ZNF165	-3.70999		MICALL2	-3.01352		C19orf52	-2.44466		AC127383.1	14.3549
PLEKHF2	-15.8751		PRRC2C	-8.34169		RP11-438N16.1	-5.96327		LINC00261	-4.63124		ZC3H12C	-3.70977		SEPT8	-3.01245		DNAH11	-2.44394		RP11-472B18.1	14.5302
MYB	-15.8638		PANK1	-8.33949		CDC14A	-5.96246		RAP1B	-4.63071		SRGAP2B	-3.7067		C19orf26	-3.01242		CTNNBL1	-2.44307		GPR61	14.6379
C12orf36	-15.8393		HIST1H2BK	-8.33924		MTPAP	-5.96236		RIOK2	-4.62998		LRRC46	-3.70664		B4GALNT1	-3.01234		PHF21A	-2.44304		NMUR1	14.8002
TBC1D2	-15.8215		ZNF410	-8.33556		ELOVL5	-5.96116		ZNF623	-4.62941		FEM1C	-3.70544		ARNTL	-3.01205		MECP2	-2.44131		COLQ	14.9236
TANC1	-15.7506		LHFPL2	-8.3342		EEF2K	-5.95859		LRRN4	-4.62801		GIGYF1	-3.70494		LLPH	-3.01085		USP48	-2.44118		AC104695.3	14.955
FZD10	-15.7499		CTC-459F4.2	-8.33372		ALS2CL	-5.9584		PRKCD	-4.627		RBM15	-3.70391		PJA2	-3.00976		PLAG1	-2.44095		CTD-2044J15.1	14.9669
RP11-420N3.2	-15.7414		ZHX3	-8.33069		MPLKIP	-5.95718		CSNK1D	-4.62439		ZNF25	-3.70142		KANSL1	-3.00874		NDOR1	-2.44095		NRN1L	15.0536
CDC6	-15.6985		AP5B1	-8.32673		MIPEPP3	-5.95352		GATS_1	-4.62362		C19orf55	-3.69877		ZC3HAV1L	-3.00812		WASH6P	-2.44018		AC068831.10	15.5814
USP35	-15.688		RNF219	-8.32654		NMI	-5.95352		RP11-330M2.7	-4.62271		JRKL	-3.69842		CHFR	-3.00775		CATSPER1	-2.4399		DDX11L1	15.7235
TANC2	-15.681		TMEM57	-8.31472		ANKRD54	-5.95328		GLOD4	-4.62035		ATG9A	-3.69599		NOP58	-3.00761		NCR3LG1	-2.43979		CTD-2611K5.6	15.7491
RP11-726G1.1	-15.6591		PAPD7	-8.30552		TMCO7	-5.95188		HTRA2	-4.617		TMEM206	-3.69557		AGPAT2	-3.00737		NUP43	-2.43892		CHRM1	15.8356
TOX3	-15.6537		ZNF195	-8.30239		C16orf88	-5.94447		LMO4	-4.61666		MFSD9	-3.69517		PES1	-3.00676		PMS1	-2.43837		LRRC43	16.7292
ARHGEF11	-15.6472		HIST1H4J	-8.29635		ZNF217	-5.9421		ATP6V1H	-4.61561		NLGN2	-3.6947		RGPD2	-3.00639		WASF1	-2.43767		BEST1	16.9182
TMEM2	-15.6124		ZNF343	-8.29529		AC011498.1	-5.94111		ATP2A3	-4.61555		NHEJ1	-3.69354		SPG11	-3.00562		RP11-440L14.1	-2.43717		RP11-241F15.3	17.2928
RGL1	-15.5958		ZNF225	-8.2942		GFER	-5.94019		RP11-422J8.1	-4.61259		RP5-886K2.3	-3.69322		FAM193B	-3.00553		LUC7L2	-2.43564		AC026954.6	17.5257
UBE2G1	-15.5891		LRFN1	-8.29306		FNIP2	-5.93579		CROCC	-4.6113		ZIC1	-3.69284		PIF1	-3.00427		MTDH	-2.43514		ABCG4	17.537
TRAF5	-15.5726		ZFYVE27	-8.29286		SMAGP	-5.92972		SLC35C1	-4.61109		NCAPD2	-3.69249		DENND1C	-3.00387		PSMD11	-2.43454		MFRP_2	17.745
PRUNE	-15.5714		FAM105B	-8.29016		C22orf40	-5.92749		FMNL3	-4.61015		ARAP2	-3.69208		SLC27A2	-3.0038		ADPRHL2	-2.43402		C1orf138	17.7515
SIK2	-15.5666		MAU2	-8.28887		TTLL11	-5.92492		SDSL	-4.60972		KIAA0240	-3.6916		CCDC66	-3.00358		CUL4A	-2.43395		C1QTNF5	18.8422
GCNT1	-15.5654		WDR47	-8.2873		SLC16A14	-5.92466		WNK1	-4.6087		ZNF583	-3.69104		XRN1	-3.00335		UTRN	-2.43355		MFRP_1	19.4559
HJURP	-15.5476		TMEM131	-8.28608		LINC00094	-5.92292		C12orf4	-4.60643		MFSD12	-3.68984		ADAM17	-3.00228		KIAA1109	-2.43227		SLC17A7	19.8519
CTTNBP2NL	-15.5326		DTNBP1	-8.27988		CXCL1	-5.92092		PDCL	-4.60548		PPAT	-3.68938		RTCA	-3.00183		ZNF84	-2.43224		SYNGR3	20.1495
HDAC4	-15.5232		KLF11	-8.27832		SLC9A6	-5.91887		PDZD8	-4.60286		PCED1B	-3.68909		ZNF319	-3.00165		HCFC1	-2.43152		RP11-139I14.2	21.7954
DNAJC5	-15.4896		SMYD4	-8.27373		CENPL	-5.91742		LRRC45	-4.60263		SCG2	-3.68787		FITM2	-3.00143		TDP2	-2.4309		RRAD	22.85
C19orf48	-15.4674		POC5	-8.27272		AMPD2	-5.91407		ANAPC1	-4.60128		NOP14	-3.68654		PHF19	-3.00101		GOT1	-2.43068		STAC2	23.5695
C16orf53	-15.4479		CNNM3	-8.27087		C11orf82	-5.91363		KRI1	-4.6004		ABP1	-3.68608		PPP1R13L	-3.00059		CHEK1	-2.43031		BEST2	24.4853
FRMD8	-15.4184		C20orf112	-8.2669		POM121C	-5.91048		TSR1	-4.59883		ZHX1	-3.686		MRPS5	-2.99998		ORC6	-2.42941		CHRM4	26.6029
B9D2	-15.3822		CRCP	-8.24695		ZNF329	-5.90777		NPIP	-4.59853		GOLGB1	-3.68563		STAT2	-2.99876		FAM169A	-2.42923		RP11-161H23.11	34.8882
GJB1	-15.3382		WIPF3	-8.24543		RP11-44N21.4	-5.90615		MSL3P1	-4.59797		RP11-51F16.8	-3.68562		CALCOCO1	-2.9968		ATP11A	-2.42721		CCDC168	38.3315
NFYA	-15.3189		KIAA1279	-8.24484		CTD-2224J9.2	-5.90436		MCC	-4.59642		MED29	-3.68554		PSPC1	-2.99605		C8orf59	-2.42694		GADD45G	41.1014
F2RL3	-15.3163		ZNF417	-8.24218		NKIRAS1	-5.90396		UBR1	-4.59632		LZTR1	-3.68506		PNMA1	-2.99446		USP46	-2.42662		FUT6	41.4576
GPR119	-15.3109		DEPDC5	-8.23982		AP5Z1	-5.90183		TAF3	-4.59437		ADCK3	-3.6826		CCDC157	-2.9943		CMIP	-2.42471		AIRE	51.078
HIST3H2A	-15.2803		NPIPL3	-8.23617		RP11-324H6.6	-5.89848		PDXK	-4.59417		NGLY1	-3.68125		FKBP1B	-2.99349		SNX12	-2.42449		PDE6G	60.68
RP11-326A19.4	-15.2535		TACC2	-8.23394		KLHL36	-5.89756		LINC00339	-4.59265		C4orf21	-3.68111		COL4A3BP	-2.99276		ZFAND6	-2.4239		FAM90A1	69.2462
FANCE	-15.2368		SPEN	-8.23226		GATA6	-5.89748		OSBPL2	-4.5912		FLVCR1	-3.68066		MERTK	-2.99229		SMARCA1	-2.42336
ZNF672	-15.2203		C1orf226	-8.23102		RP5-1121A15.1	-5.89283		FAM60A	-4.59098		AP001053.11	-3.6804		PPP2R3A	-2.99189		UVSSA	-2.42335
NDC80	-15.1977		ZNF566	-8.22958		RSG1	-5.89089		FAM89A	-4.58903		CMTM8	-3.68036		WDR73	-2.99167		SOCS4	-2.42271
HIST1H2BL	-15.1708		RP5-874C20.3	-8.22482		SGSH	-5.88966		C18orf21	-4.58769		MRPL2	-3.68026		MAP4K4	-2.99059		ICT1	-2.42233
ELF1	-15.1331		E2F3	-8.22019		EPN2	-5.8892		ACER2	-4.58744		FAM64A	-3.68011		THAP3	-2.98937		BAI2	-2.42156
HIST1H2BD	-15.1255		ZIC2	-8.21967		ADAT2	-5.88913		SERF1B	-4.58678		GTF3C1	-3.67901		ANO9	-2.98935		PDCD4	-2.42111
FOXQ1	-15.0835		PLEC	-8.21903		BTBD7	-5.88651		SLC25A14	-4.58429		RACGAP1	-3.67875		ARFGAP3	-2.98921		LRP10	-2.42041
TXLNG	-15.0644		PTPN9	-8.2161		C1orf64	-5.88557		INSR	-4.58341		LYPLA2	-3.67743		PRKAA1	-2.98847		RTN2	-2.41883
GOLPH3	-15.0312		ASB7	-8.20733		PPFIA1	-5.87816		TGIF1	-4.58264		VEGFA	-3.67665		DDR1	-2.9875		C16orf62	-2.41808
ZBED4	-14.9701		NCK2	-8.19827		SEMA7A	-5.87768		C11orf52	-4.58036		ZNF469	-3.67652		RP11-77K12.1	-2.98748		TTC12	-2.41802
TRIB3	-14.9683		PIK3C3	-8.1967		GPRIN1	-5.87207		RNF41	-4.58001		LRSAM1	-3.67306		MAP3K7	-2.98667		GPC1	-2.41791
CDK7	-14.9481		SRCAP	-8.19469		CTAGE4	-5.87197		NKAP	-4.57995		KDM1A	-3.67227		SNX25	-2.98634		ASCC3	-2.41746
ARHGAP21	-14.9257		KIAA1107	-8.19302		ZZZ3	-5.87162		GMIP	-4.5793		ERCC6	-3.67224		CLCN2	-2.98593		TMEM50B	-2.41663
KLF3	-14.919		AMACR	-8.17975		C17orf85	-5.87102		RAB23	-4.57897		AP4E1	-3.67185		RWDD2A	-2.98527		NDUFV2	-2.41638
LDLR	-14.9156		ZFP64	-8.1787		REV3L	-5.87006		BRD8	-4.57473		THG1L	-3.67092		TRMT5	-2.98488		NPEPPS	-2.41611
PLLP	-14.9115		USP8	-8.17685		TMEM63A	-5.86663		U47924.25	-4.573		USP16	-3.67059		PPME1	-2.98421		MORF4L1	-2.41532
PAFAH2	-14.9102		ZNF584	-8.17667		SEMA4F	-5.86374		DPF2	-4.57148		TIA1	-3.66782		RNF166	-2.98282		KIAA1524	-2.41525
CCNJ	-14.905		PUS1	-8.17555		MTERFD3	-5.86354		EFCAB11	-4.57145		RP11-34P13.11	-3.66527		BCL2L11	-2.98228		SLC38A1	-2.41516
DYRK2	-14.8944		ZNF747	-8.17535		NBPF4	-5.86098		AGPAT9	-4.57077		LRRIQ4	-3.66527		SPATA2	-2.98087		SEC14L1	-2.41411
KPNA2	-14.8821		HIF1AN	-8.17433		ZNF283	-5.86031		CLDN3	-4.56976		RUSC2	-3.66401		HARS	-2.98083		CSRNP1	-2.41352
SYT2	-14.8664		IL28RA	-8.17385		NOL9	-5.85861		RP11-817O13.6	-4.56953		TAF11	-3.6625		GAD1	-2.98068		CASC3	-2.41331
SLBP	-14.8546		PRMT6	-8.17079		ZSCAN12	-5.85637		HIP1R	-4.56914		C20orf20	-3.66237		C22orf25	-2.9803		AKIP1	-2.41227
RRP1B	-14.8516		SS18L2	-8.16549		SLC45A4	-5.85377		MRTO4	-4.56908		C16orf59	-3.66175		RARA	-2.98004		ACSF3	-2.41192
MGAT5	-14.8397		SEC22A	-8.1642		THAP9	-5.85144		TRMT61B	-4.56803		PEX1	-3.66124		EYA4	-2.97865		LIMD2	-2.41187
KIAA1199	-14.8338		CDC42SE1	-8.16396		NFX1	-5.85023		SS18	-4.56739		SLC35A5	-3.66079		WDR37	-2.97844		CXorf26	-2.41177
RP11-22B23.2	-14.8211		IFNGR2	-8.16357		RPUSD2	-5.85018		RPL32P3	-4.56678		N6AMT1	-3.66033		C9orf85	-2.97751		STEAP2	-2.41084
LRRC8D	-14.7329		TRIM26	-8.15671		SCYL3	-5.84745		C14orf132	-4.56625		RNF40	-3.66025		ASH2L	-2.97711		PTPN22	-2.4108
HIST1H2AI	-14.6873		C18orf25	-8.14833		INPP5F	-5.84704		METTL2B	-4.56093		AC022098.1	-3.65928		RP11-1407O15.2	-2.97683		ASB6	-2.41071
RG9MTD1	-14.6651		OVOL2	-8.14782		OTUD7B	-5.84347		ABC12-49244600F4.3	-4.55987		AKIRIN1	-3.65752		TMED1	-2.9764		ASAH2B	-2.41043
RCOR1	-14.6552		RIF1	-8.1443		SWSAP1	-5.8423		C16orf95_2	-4.55903		SLC16A10	-3.65574		C4orf36	-2.97522		BTBD2	-2.41002
RFWD3	-14.6493		POLR3E	-8.14295		CEP68	-5.83936		MAN1B1	-4.55456		FAM48A	-3.65515		GAS7	-2.97483		MRPS27	-2.40986
FAM117B	-14.5809		AIMP2	-8.13931		FOXO6	-5.83491		FBXW2	-4.55423		UBP1	-3.65395		KIF3A	-2.97431		GLG1	-2.4098
HIST1H3E	-14.5654		DIP2B	-8.13784		SLC38A9	-5.83276		ACVR2B	-4.55182		GAS2L3	-3.65377		SLC35E2	-2.9741		MCM4	-2.4092
RP11-566K11.4	-14.5223		LZTS2	-8.12726		PAPD5	-5.82911		ATG5	-4.55131		SERPINB9	-3.65354		VPS33A	-2.97272		LACC1	-2.4088
DEPDC7	-14.4933		PI4K2A	-8.12579		C10orf54	-5.82591		CLASRP	-4.55038		PEX6	-3.65257		CD99L2	-2.97271		SF1	-2.40837
ARSJ	-14.4864		MRPL36	-8.1241		DDX24	-5.82526		CSTF3	-4.55017		ELF2	-3.65077		METAP2	-2.97245		PRPSAP2	-2.40717
TPO	-14.4742		TJP2	-8.12298		GABPB1	-5.82413		ZFC3H1	-4.54819		FNBP4	-3.64944		NOL7	-2.97239		TRAPPC3	-2.40654
FYN	-14.4572		KANK2	-8.12166		TMEM165	-5.82163		MANBAL	-4.54806		TNFAIP3	-3.64901		LMBRD1	-2.97188		ZDHHC12	-2.40619
ZNF624	-14.4485		SLC10A7	-8.12112		CXorf40A	-5.81951		CNOT1	-4.54676		PDK4	-3.64897		HABP4	-2.97134		TEAD2	-2.40556
RP11-452L6.1	-14.4341		MEGF9	-8.11895		QRSL1	-5.81607		C16orf87	-4.54662		SLC30A5	-3.6488		PAPD4	-2.97078		UBAC2	-2.40536
PPP2R2C	-14.422		SH3D19	-8.11665		LPAR5	-5.81589		DIXDC1	-4.54506		CLTC	-3.64842		KIAA1324L	-2.96937		ANKRD26	-2.40365
DDX20	-14.3969		KCMF1	-8.11554		TPCN2	-5.81489		SP4	-4.54469		BAP1	-3.64826		ATXN3	-2.96925		GATAD1	-2.4035
TRPM2	-14.3906		SOX4	-8.11384		RP11-22B23.1	-5.81414		ANAPC7	-4.54408		HOXA11	-3.64705		GATAD2A	-2.96901		SH3BP1	-2.40303
EGLN2	-14.3867		HAS2	-8.10762		UBL4A	-5.81376		UACA	-4.54266		C16orf48	-3.64539		DNMT3A	-2.96889		MNX1	-2.4029
THEM6	-14.3726		RRP12	-8.10477		SIK1	-5.81324		HSD17B7P2	-4.54224		RP11-587P21.2	-3.64522		ECE1	-2.96858		AMH	-2.40223
DOLPP1	-14.3665		BYSL	-8.1015		MIR4720	-5.81295		PHLDB3	-4.5406		TMEM51	-3.64481		CEP57L1	-2.96852		TAF12	-2.40173
GABRA1	-14.3425		MAPKAPK5	-8.09894		POLDIP3	-5.80931		PSRC1	-4.53899		POLR1D	-3.64449		DERL2	-2.96791		TRIP12	-2.40169
RIPK4	-14.3301		KDM5A	-8.09851		MTHFSD	-5.80712		SETD2	-4.53695		RMI2	-3.64422		RP11-551L14.5	-2.96744		RPS6KA4	-2.40169
POP1	-14.3115		CNTRL	-8.09653		COG8	-5.80101		ZNF397	-4.53678		CALM2	-3.64384		DNAJC1	-2.96682		FAM178A	-2.40127
STK38	-14.3088		CCDC64	-8.09397		GOLGA5	-5.79987		YDJC	-4.53669		LGALS8	-3.64259		SAMM50	-2.96598		CASK	-2.40054
NAA60	-14.2931		DCUN1D5	-8.09385		MAP2K3	-5.79942		GTPBP3	-4.53596		ING3	-3.64211		CRB3	-2.9659		STXBP4	-2.40003
TGFBR3	-14.2921		VAV2	-8.08233		SPIN2B	-5.79503		TMEM161B	-4.53322		RP11-64P12.8	-3.64103		SLC30A6	-2.96563		RP11-296A16.1	-2.39964
MARK2	-14.2832		RAB11FIP1	-8.0774		ZNF620	-5.79446		C9orf100	-4.53112		KLHDC4	-3.64082		WDR48	-2.96457		ATIC	-2.39831
SMG9	-14.2699		KIAA0556	-8.07432		SEC24B	-5.79147		AAED1	-4.52982		ZNF57	-3.64054		SERPINB5	-2.96409		MCTP2	-2.39829
GPR35	-14.2681		TNKS1BP1	-8.07238		SGK196	-5.78368		IGSF3	-4.52914		EDEM2	-3.64034		SCFD2	-2.96235		CNTROB	-2.39818
MAP4K3	-14.2621		DUS2L	-8.06933		RP11-739N20.2	-5.783		MTM1	-4.52901		TOR1A	-3.64004		PPP2R1B	-2.96164		LRP3	-2.39693
PAFAH1B1	-14.2351		KLHDC10	-8.06239		FAM72B	-5.78297		IFRD1	-4.52784		TBC1D22A	-3.63923		METAP1D	-2.96157		SLC2A13	-2.39642
UBR2	-14.2282		MYT1	-8.06135		PTPN21	-5.78274		MBD4	-4.52736		MT1E	-3.63912		HNRNPH2	-2.96126		RASGRF2	-2.39417
TRAF4	-14.2237		RPRD2	-8.0613		P2RX4	-5.78258		FAM120B	-4.52614		PPP2R5D	-3.63905		ATHL1	-2.96114		RRP8	-2.3939
LRRC8A	-14.2068		ESPL1	-8.04591		SSH2	-5.77908		NINL	-4.52441		SYT11	-3.63838		SLC6A9	-2.96112		AC073342.12	-2.39342
ZNF114	-14.1903		ZNF316	-8.04577		RBM39	-5.77692		RAD51C	-4.52399		HERC2P2	-3.63739		DNTTIP1	-2.96074		DCP2	-2.39235
POLR3A	-14.1751		TAF1A	-8.04024		FAM111B	-5.77657		ZNF766	-4.52364		CACTIN	-3.63683		RP11-66B24.2	-2.96033		ZNF507	-2.39235
NOTCH1	-14.1599		AC004017.1	-8.03154		DLL4	-5.77462		TRMT2A	-4.52142		GNAQ	-3.63628		FAIM	-2.96002		SMC6	-2.39212
BCL7A	-14.1588		RAB36	-8.0197		ZNF708	-5.77307		ZFHX4	-4.52128		HSPA12A	-3.63563		SPAST	-2.95983		FRG1	-2.39188
MCPH1	-14.1442		CYB561D1	-8.01858		ZNF551	-5.77221		SEC23IP	-4.52003		TMEM203	-3.63417		EID2	-2.95903		TSFM	-2.39179
RNF4	-14.1428		EIF1AD	-8.01744		UBE3A	-5.77107		MAP3K2	-4.51784		C11orf46	-3.63385		MTUS1	-2.95898		IMPDH1	-2.39162
C19orf21	-14.1293		FBXO28	-8.01619		PSMG4	-5.77041		C10orf12	-4.51657		ACACB	-3.63171		RP11-212D19.4	-2.95896		AHI1	-2.38987
MTF2	-14.119		RAB12	-8.01529		SNX29	-5.76942		XPC	-4.51641		UPF1	-3.63154		UPF2	-2.95884		HSPH1	-2.38982
LHFP	-14.1146		ADRA1B	-8.00853		ERBB2	-5.76929		IGF2BP3	-4.51532		MKS1	-3.62993		RP11-564C4.6	-2.95842		CCS	-2.38966
CNKSR3	-14.111		TBC1D22B	-8.00581		SIL1	-5.76845		NEK3	-4.5141		ZNF333	-3.62809		TFDP2	-2.95719		EHHADH	-2.38961
SNN	-14.1055		HIVEP1	-8.00535		SLC7A4	-5.76839		RP11-492E3.2	-4.5137		IL18BP	-3.62678		RNF44	-2.95601		ING4	-2.38914
IREB2	-14.0917		RHBDF2	-8.00352		RGPD3	-5.76721		CDC25B	-4.51243		EBAG9	-3.62545		PLRG1	-2.95518		AC017048.3	-2.38729
TOE1	-14.0811		HIST2H3C	-8.00193		IRF2BP1	-5.7664		LSM10	-4.51035		BCDIN3D	-3.62536		ZNF181	-2.95431		MRPL43	-2.38724
FAM83F	-14.0609		KIAA0355	-7.99865		CLK4	-5.76509		RALGAPA2	-4.50984		TMEM115	-3.62514		LINC00237	-2.95425		CPEB4	-2.38721
AC091969.1	-14.0592		MED27	-7.99443		DHX16	-5.76348		SRF	-4.50925		LRRC8E	-3.62513		PER3	-2.95405		ADCY7	-2.38713
RP11-702H23.6	-14.0551		MKL2	-7.99372		RBFOX2	-5.76233		DET1	-4.5092		TTC9C	-3.62406		RP11-316M1.12	-2.95394		FAM161A	-2.38523
FGD3	-14.0425		PIM3	-7.98618		CASP8	-5.76217		MUS81	-4.50866		PRKRIP1	-3.62149		COMMD2	-2.95389		NSUN2	-2.38465
SMURF2	-14.0248		PPP1R8	-7.98596		OXSM	-5.7597		STK11IP	-4.50864		AC108868.4	-3.62143		AC013272.3	-2.95302		GS1-251I9.4	-2.38281
RP11-152P23.2	-14.0219		ANKRD16	-7.97996		FAM134A	-5.75866		RGS16	-4.50858		SLC22A5	-3.62116		PCSK7	-2.95246		USP4	-2.38151
HIST2H2BF	-14.0181		ELMO2	-7.97591		SLC37A3	-5.75342		R3HCC1L	-4.50318		KCNC4	-3.61959		TSPYL4	-2.9513		ZNF280B	-2.38085
KAT5	-14.0178		C12orf44	-7.97161		LMAN2L	-5.75074		CDK9	-4.50311		PROSER1	-3.61937		GRIN2B	-2.95121		LRRC37A3	-2.38008
MED6	-14.0138		GFOD1	-7.9713		ZNF557	-5.7503		TESK2	-4.50293		ZNF776	-3.6192		USP6NL	-2.95082		CCDC86	-2.37995
NASP	-14.007		PCYT1B	-7.96909		DYRK3	-5.74965		RIPK3	-4.50227		EDC4	-3.61842		ZNF718	-2.95025		DZANK1	-2.37981
C15orf42	-14.0047		C15orf23	-7.96201		ZBTB40	-5.74944		OSBPL10	-4.50198		RPF1	-3.61616		PPP1R9A	-2.94966		CPSF2	-2.37941
C15orf39	-13.9849		GTSE1	-7.95644		ZNF608	-5.74928		MLL3	-4.50102		HIST2H3PS2	-3.61606		PIGO	-2.94954		P2RY11	-2.37935
RBM7	-13.9539		LEMD1	-7.9544		CTD-2561B21.9	-5.74872		RP11-353N14.5	-4.50037		RP11-31F15.1	-3.61514		KIF20B	-2.9491		C8orf58	-2.37782
MARK3	-13.9524		ARHGAP42	-7.95065		MAML1	-5.74617		RBM27	-4.49989		RCOR3	-3.6148		SCD5	-2.94843		GJB7	-2.37667
SOX9	-13.9459		ERCC4	-7.94699		PIP5K1A	-5.74029		SNX18	-4.49856		GABPB2	-3.61466		TMC6	-2.94822		ZMYM5	-2.37544
POLA2	-13.9447		ENDOD1	-7.94295		INTS8	-5.73776		RMI1	-4.49721		PRRC2B	-3.61288		SF3A2	-2.94759		RRAS2	-2.37495
NAV2	-13.9261		ARVCF	-7.94027		DNASE1L2	-5.73561		SLC11A2	-4.49548		C20orf11	-3.60989		SEC24A	-2.94682		RAB7L1	-2.37487
SIPA1L3	-13.911		OPA3	-7.93895		NSUN5	-5.73437		TNFAIP2	-4.49448		AKT2	-3.6098		ICMT	-2.94675		SLC48A1	-2.37453
WT1	-13.9069		KCNK6	-7.9336		FAM171A1	-5.73404		IRF5	-4.494		TCEAL1	-3.60956		LIN52	-2.94659		IRAK4	-2.3745
MRPS31	-13.9005		SOX13	-7.93287		OTUB2	-5.73015		DHRS7B	-4.49297		RIC8A	-3.60838		CDC42BPA	-2.94639		COG4	-2.37442
PRKAG2	-13.8982		CYP24A1	-7.93001		SORT1	-5.72863		ZNF780B	-4.49289		EREG	-3.60691		CORO1C	-2.94568		MAT2B	-2.37398
AHDC1	-13.8809		PPARD	-7.92847		FAM187A	-5.72741		UBBP4	-4.49192		FAM135A	-3.60655		TENC1	-2.94437		AGPAT5	-2.37329
FNIP1	-13.8518		TMEM104	-7.92393		TRIM47	-5.72644		FAM21B	-4.49155		TMEM97	-3.60585		PLAU	-2.94325		TLCD1	-2.37278
RP11-613M10.6	-13.8488		CSK	-7.90135		TYW1	-5.7249		COA5	-4.4901		RAB17	-3.60532		NIN	-2.94324		SLC35G1	-2.37272
CGN	-13.8452		IL10RB	-7.89852		AC004041.2	-5.72343		TAF4B	-4.48937		GRB10	-3.60509		TBC1D12	-2.94264		C3orf67	-2.37267
ETS2	-13.8416		FASTKD2	-7.89116		CHD6	-5.72135		AGAP1	-4.48817		SLC22A23	-3.60491		DEGS1	-2.9418		CCDC137	-2.37213
RDH13	-13.8353		HS6ST1	-7.88959		C9orf3	-5.7213		TYRO3	-4.48718		TNFRSF25	-3.60487		DMXL1	-2.94086		COPB1	-2.37186
POLL	-13.8342		EME1	-7.88757		ZNF692	-5.71848		TSPYL1	-4.48602		AC012379.1	-3.60471		CGRRF1	-2.94073		TRIM41	-2.37172
SIN3A	-13.832		C5orf28	-7.88368		AJUBA	-5.71804		PRIM1	-4.48388		C14orf105	-3.60359		KDM3B	-2.94026		STX17	-2.37143
ZDHHC7	-13.8301		ERBB2IP	-7.87906		ZC3HC1	-5.71636		EML5	-4.48386		ZMYM6	-3.60345		OGT	-2.93949		FBXL4	-2.37134
SART3	-13.8291		ISCA2	-7.86802		TRIM11	-5.71576		DMTF1	-4.482		ZBTB3	-3.60317		NFATC3	-2.93776		C1orf216	-2.36961
UGCG	-13.8127		MRPL17	-7.8679		SOLH	-5.71527		PSMA5	-4.48183		MYH7B	-3.60278		SEC24C	-2.93772		FAM86B1	-2.36883
SH3PXD2A	-13.8072		SCAF4	-7.8677		NFIA	-5.71326		C11orf9	-4.48136		C9orf40	-3.60176		ZNF714	-2.93758		XPA	-2.36795
DYNC1LI1	-13.8003		CREB1	-7.86254		TK2	-5.70941		PPM1K	-4.48076		ZNF33B	-3.60131		RBM4	-2.93755		PAN2	-2.36792
HIST1H3F	-13.7674		NUMA1	-7.86098		SLC35C2	-5.70936		CD2BP2	-4.47879		ZNF587	-3.59957		TCTN3	-2.93753		SUPT6H	-2.36765
LINC00273_1	-13.7562		RP11-155G14.5	-7.85913		CEP164	-5.70899		BORA	-4.47786		C5orf43	-3.59848		RAB8B	-2.93644		MPV17L2	-2.36759
FGF18	-13.7271		GMNN	-7.85784		PSORS1C1	-5.70839		SACS	-4.47784		JPH3	-3.59771		PVRL2	-2.93421		TMPO	-2.36729
PLCH1	-13.7104		PHACTR3	-7.85735		SRSF7	-5.70775		SYK	-4.47382		TFF2	-3.59691		DDX54	-2.93353		ZDHHC3	-2.36591
SLC4A8	-13.6841		PGPEP1	-7.84955		STK40	-5.70718		PPCDC	-4.47063		MTL5	-3.59582		CCNDBP1	-2.93275		CCNYL1	-2.36419
GOLPH3L	-13.6766		C21orf91	-7.84813		RP11-43F13.3	-5.70617		DIO3_1	-4.4702		RBM45	-3.59548		DEF6	-2.9316		BOLA1	-2.36139
PDCD10	-13.6749		MDM2	-7.84442		TNKS2	-5.7033		PIBF1	-4.47011		FAM35A	-3.59413		PLEKHA8	-2.93099		ZNF585A	-2.36109
HSD17B7	-13.6464		ANLN	-7.84251		LAMB3	-5.70253		NUDT18	-4.46816		SLC36A1	-3.59362		DENND3	-2.9304		CTDNEP1	-2.36045
GTF3C2	-13.6416		EPHA2	-7.83958		MYO1C	-5.7022		UBE2D2	-4.46599		PDCD7	-3.59293		OTUD5	-2.92879		RP11-773D16.1	-2.35947
CYTH1	-13.632		CCDC110	-7.83664		CALHM3	-5.70179		ZDHHC6	-4.46431		PKD1P1	-3.59133		ATAD2	-2.92838		RNF26	-2.359
RAB11FIP4	-13.6256		SSTR5	-7.83504		NF2	-5.70085		CIT	-4.46327		SOX2-OT	-3.59088		ACP5	-2.92833		ACACA	-2.3589
ARID5B	-13.6076		CDCA2	-7.83445		ZCCHC2	-5.69851		GPKOW	-4.45894		RRN3	-3.58929		LRRC41	-2.92752		KIAA1731	-2.35817
PELO	-13.579		TNRC6C	-7.83369		HEATR5B	-5.69849		PPM1L	-4.45832		ZNF516	-3.58771		ZADH2	-2.9269		POP5	-2.35767
C2CD2	-13.5734		SOGA2	-7.82608		RCCD1	-5.69817		PSME4	-4.45793		AC091060.1	-3.58715		ARHGAP19	-2.92583		EHMT2	-2.35752
PMM1	-13.5734		RICTOR	-7.8255		SOS1	-5.69639		ZCCHC11	-4.45574		ARCN1	-3.58606		GCFC2	-2.92578		KPNA3	-2.35736
LTB	-13.566		PDP2	-7.82449		AEBP2	-5.6958		ZNF367	-4.45337		ITPKC	-3.58513		EPM2AIP1	-2.9244		TAB3	-2.35705
UBAP1	-13.5489		INSIG2	-7.82415		NBEAL2	-5.68997		CHIC1	-4.45293		C17orf53	-3.58492		SMOC2	-2.92399		TRNAU1AP	-2.3568
ITPRIP	-13.5449		SENP2	-7.81658		CLDN12	-5.68886		YWHAG	-4.44919		KRIT1	-3.5844		NBPF3	-2.92355		ZNF673	-2.3566
UBTD1	-13.4962		FAM118A	-7.81561		ABCF3	-5.68867		C12orf45	-4.44887		MCRS1	-3.58412		TRRAP	-2.92232		NFAT5	-2.35598
ZNF697	-13.4929		TULP3	-7.81368		GAK	-5.68818		SLC43A1	-4.44734		SMG1	-3.58386		ENTPD4	-2.92167		MAPK8	-2.35598
IL4R	-13.479		PFKFB4	-7.81334		SNAPC1	-5.6838		KCTD15	-4.44423		EAF1	-3.58287		TTC9	-2.9216		LPGAT1	-2.35588
HIST1H3H	-13.4712		KIAA0895	-7.80989		IRS1	-5.68349		SNX9	-4.44401		ALKBH2	-3.58109		NIPA2	-2.9213		ZNF250	-2.35552
KIAA0947	-13.4645		PUM2	-7.80895		DDX12P	-5.68253		UBE2Z	-4.44149		ATG7	-3.58058		SPNS3	-2.91993		DFFA	-2.35537
NAV1	-13.4577		PIK3C2B	-7.80486		SHQ1	-5.68125		PIGA	-4.44133		NCEH1	-3.58047		ACTR3B	-2.91795		SRI	-2.35417
AC011747.4	-13.4301		GPATCH8	-7.80373		RBM14-RBM4	-5.68037		EAPP	-4.44122		FBXL20	-3.57968		OXNAD1	-2.91714		MNT	-2.35406
LMCD1	-13.4279		USP43	-7.80307		ZMYND8	-5.68008		BMS1	-4.44111		C19orf68	-3.57939		CCNE1	-2.91651		NCL	-2.35296
SMARCAD1	-13.4158		TBP	-7.79931		NSUN3	-5.67682		TAOK3	-4.44065		DCAF12	-3.57898		ARGLU1	-2.91625		SEPSECS	-2.35268
PPAN	-13.4115		BRD4	-7.79824		ZBTB24	-5.67557		ZNF564	-4.43758		AC024560.3	-3.57893		PTP4A1	-2.9153		NAGLU	-2.35227
TMEM170A	-13.4064		UHRF1	-7.79729		C1orf212	-5.66251		VSNL1	-4.43421		MSH2	-3.57839		SUPT7L	-2.91407		PTPRM	-2.35214
KDM6A	-13.3914		C17orf39	-7.79586		FGFR3	-5.66243		UBE2B	-4.43307		ENTPD8	-3.57803		CSRP2	-2.91356		C17orf28	-2.3513
LINC00511	-13.3875		HIST1H2BO	-7.79407		GPCPD1	-5.66093		SYS1	-4.43305		FEM1A	-3.57756		KBTBD8	-2.91341		ZNF215	-2.35079
PTPN3	-13.3864		GEMIN5	-7.78677		PDE12	-5.66032		NEIL3	-4.43172		TRIP11	-3.57722		NFKBIE	-2.91316		PLCB3	-2.34948
PPFIBP2	-13.3778		C12orf35	-7.78335		ELP3	-5.66003		NUBP1	-4.43007		RBM6	-3.5768		VPS54	-2.91296		PARP4	-2.34948
SH2D4A	-13.3703		KBTBD7	-7.78328		C5orf25	-5.65819		GRPEL2	-4.42876		C12orf32	-3.57676		ST6GALNAC4	-2.91203		WDHD1	-2.34851
DHRS3	-13.3555		SBNO1	-7.78306		NDUFAF5	-5.65686		RP5-875O13.1	-4.42269		RBM17	-3.57669		SLC29A1	-2.91169		PGGT1B	-2.34809
PLK1	-13.34		ZNF711	-7.78208		MAFG-AS1	-5.65347		MBTPS1	-4.41808		SLC35F2	-3.57586		MRPL35	-2.91128		RNF157	-2.3464
TMEM211	-13.3013		SSPN	-7.78036		CTBP2	-5.65308		VPS13D	-4.4172		FAM46A	-3.57535		PLEKHA1	-2.91052		TAF2	-2.34625
RP5-1112D6.4	-13.2973		CUEDC1	-7.77998		DNAJA3	-5.65271		C1GALT1C1	-4.41692		CEP95	-3.57522		HEXDC	-2.90901		NARG2	-2.34599
PPP1R37	-13.2789		HIST1H2AM	-7.77306		TCF20	-5.65065		MEIS2	-4.41388		MFAP3	-3.5752		SLC26A6	-2.90629		AP1M1	-2.34542
RBM10	-13.2735		ASB13	-7.76755		TMEM248	-5.64991		CASD1	-4.41359		ELAVL2	-3.57381		ZFAT	-2.90539		TRAF1	-2.34483
GIGYF2	-13.2509		ZNF696	-7.76706		OSBP2	-5.64731		MBD3	-4.41332		MLXIPL	-3.5735		KIAA0528	-2.90488		RFNG	-2.34457
IRAK2	-13.249		DEDD2	-7.76645		EEFSEC	-5.6472		MOCS3	-4.41317		RNF14	-3.57282		SMEK2	-2.90461		ST7L	-2.34457
SERPINF2	-13.2395		CDC27	-7.75202		C17orf51	-5.64719		DNAJB4	-4.41266		ZC3H13	-3.57156		ZNF891	-2.90379		SCNN1A	-2.34413
RP11-152F13.7	-13.2278		NGEF	-7.75198		GLUD1P6	-5.64585		INTS5	-4.41252		ATP6V0E1	-3.57086		MMS19	-2.90354		H1FX	-2.34283
WFS1	-13.2219		UTP14C	-7.7469		HMGCS2	-5.64585		LRRC8C	-4.412		TMEM194B	-3.57067		HERC2	-2.90339		ICK	-2.34146
RPP38	-13.2145		APAF1	-7.74583		LYPD3	-5.64585		DUSP7	-4.41105		NAF1	-3.57035		CBY1	-2.90304		CTPS2	-2.34037
NRF1	-13.1965		RALGDS	-7.7448		PHOSPHO1	-5.64585		DPY19L2P2	-4.41081		DDHD1	-3.57023		MTA2	-2.90279		AP3S2	-2.33973
EXOSC6	-13.1813		C3orf62	-7.74433		EDA	-5.64585		ERMAP	-4.40949		RPP40	-3.56921		APEX1	-2.90277		NUBP2	-2.33921
IVNS1ABP	-13.1791		ZNF786	-7.74068		NKRF	-5.64352		BPTF	-4.40945		CDK20	-3.56876		TNK2	-2.90258		SH2B2	-2.33862
SYTL4	-13.1745		MLL5	-7.74041		ARMCX5	-5.64277		SLC52A2	-4.40853		EVI5	-3.56859		TTC7A	-2.90182		CHKB-CPT1B	-2.33778
RNF24	-13.1719		MCL1	-7.73997		ERN1	-5.64098		HECTD1	-4.40803		RFXANK	-3.56847		PPP1R12B	-2.90166		ZDHHC9	-2.33694
BRF1	-13.1621		SLC43A2	-7.73899		NBPF12	-5.63876		ZBED5	-4.40694		RRAGD	-3.56844		SFR1	-2.90159		CNOT3	-2.33681
TBK1	-13.1486		BTRC	-7.73704		ISCA1	-5.63867		ARHGAP22	-4.40513		GOLGA2	-3.56832		CCNH	-2.90132		KAT8	-2.33547
PVRL1	-13.122		C17orf82	-7.73474		TRIM16	-5.63653		ZNF589	-4.40093		NHLRC3	-3.56821		ARHGAP29	-2.9013		C19orf6	-2.33515
PAFAH1B2	-13.1114		ZNF609	-7.73248		MIIP	-5.63638		CD276	-4.40013		UBR4	-3.5672		NUP107	-2.90047		GPC4	-2.33483
TMEM70	-13.1002		FUT2	-7.72956		G2E3	-5.63509		MAGI3	-4.39934		HS3ST3B1	-3.56705		SEC14L4	-2.89734		RP2	-2.33342
WIPF2	-13.0936		SOX5	-7.72571		FKBP15	-5.63466		AVL9	-4.39879		MCF2L2	-3.56587		STRA6	-2.89698		AC007383.4	-2.33336
URGCP	-13.0905		SREBF1	-7.7214		COL9A2	-5.63279		FARS2	-4.39843		LTN1	-3.56567		SUZ12	-2.89676		PCSK5	-2.33301
LINC00319	-13.0544		ZCCHC8	-7.71811		UBE2T	-5.63132		RAD18	-4.39647		IDI1	-3.56504		DCTPP1	-2.89553		PHKA2	-2.33295
EXTL3	-13.0503		UMPS	-7.71683		CTDSP2	-5.63099		PNISR	-4.39558		SLK	-3.5641		NAA16	-2.8955		ABCC2	-2.3316
MADD	-13.0493		ARFGEF1	-7.71431		HOXB3	-5.63016		ZNF75A	-4.39227		CSNK1G3	-3.56384		RAB3GAP2	-2.89521		SPATA5	-2.33141
PPP2R5B	-13.048		NSD1	-7.71072		ARL17A	-5.62832		PPAPDC2	-4.39071		KCNAB2	-3.56348		RPH3AL	-2.89417		CRBN	-2.32911
HIST2H3A	-13.0401		ATAD5	-7.70856		ZNF318	-5.62823		DDX5	-4.38931		MARCH1	-3.56178		C10orf35	-2.89409		BIVM	-2.32773
RNF169	-13.0341		ZBTB45	-7.70598		PEX14	-5.62596		TUBA1C	-4.38894		AAK1	-3.56163		AIP	-2.89383		C6orf211	-2.32713
DUSP2	-13.0327		STK24	-7.70379		GOSR1	-5.62458		DCAF4	-4.38831		ALAS1	-3.56084		MCM6	-2.89374		TRMT13	-2.32661
LDOC1L	-12.9907		PLEKHA7	-7.70191		TMEM171	-5.62181		TRABD	-4.38652		TM2D3	-3.5599		HMOX1	-2.89356		POLG	-2.32648
CSTF1	-12.9824		ZNF345	-7.69667		DIRC2	-5.61938		GPR56	-4.38623		P2RX2	-3.55978		CCDC130	-2.89227		DNAJC30	-2.32625
RP11-528A4.2	-12.9668		SAP30L	-7.69479		CROCCP2	-5.6173		ZFYVE28	-4.38428		FAM63A	-3.55961		ATG13	-2.89099		AMOT	-2.32563
RBM5	-12.9603		PTPN1	-7.69099		GORASP2	-5.6151		AKAP9	-4.38315		RP11-296I10.3	-3.55889		FBXO7	-2.89038		CUL5	-2.32534
SOGA1	-12.9581		FRK	-7.68835		FCHO1	-5.61165		MED23	-4.38276		WT1-AS	-3.5583		TRNT1	-2.89024		INTS10	-2.32526
C14orf102	-12.9512		SLC25A37	-7.68165		USPL1	-5.61014		ZNF100	-4.38168		NFE2L3	-3.55756		SLC9A3R1	-2.88985		NCKIPSD	-2.32512
HIST1H2BC	-12.9307		RASA1	-7.67846		ZNF562	-5.60836		PSD3	-4.37562		ZNF136	-3.55547		SUGT1	-2.8893		FSD1L	-2.32483
LARP4B	-12.925		ARHGEF35	-7.67073		C14orf133	-5.60807		PGRMC2	-4.37512		CLIP1	-3.55525		VCPIP1	-2.88834		ACVR2A	-2.3244
BUD13	-12.919		UBR5	-7.67018		FBXO46	-5.6063		CAD	-4.37464		ZNF253	-3.55525		GALNT2	-2.88781		FAM3A	-2.32372
VLDLR	-12.9075		ARL4A	-7.66606		TAF5L	-5.60617		DCAF5	-4.37433		CCDC57	-3.55223		TMEM184C	-2.88706		PSTPIP2	-2.32367
NDEL1	-12.9064		ARHGAP32	-7.66442		ARHGAP39	-5.60424		AL592284.1	-4.37337		BIRC2	-3.55133		ETV1	-2.88706		NPHP4	-2.32055
BIK	-12.9047		AFG3L2	-7.66435		GGA3	-5.60263		DHX34	-4.37236		ZNF717	-3.55092		FAM117A	-2.88539		ANO10	-2.32043
CRAMP1L	-12.8933		SNX8	-7.66226		C20orf94	-5.6026		NUP50	-4.37068		MAFIPL	-3.55021		TIMM23B	-2.88342		FAM157C	-2.31988
MCM10	-12.8824		SDHAF1	-7.65953		RP11-73O6.4	-5.60004		RP11-534G20.3	-4.37058		POP7	-3.5493		VPS37A	-2.88307		SUGP2	-2.31873
NSUN7	-12.8649		CDRT4	-7.65629		ZNF160	-5.59979		TRAPPC4	-4.37004		SFT2D1	-3.54915		METTL10	-2.88273		DBNDD1	-2.31839
RP11-361F15.2	-12.8649		ST14	-7.65589		MCM3AP	-5.59971		MAP6D1	-4.36992		MRPS23	-3.5467		SLC12A2	-2.8824		SLC9A1	-2.31774
KRT83	-12.8609		ANGPTL2	-7.65547		SYNGR2	-5.59795		SPTY2D1	-4.36852		CTD-2510F5.6	-3.54487		TBL1XR1	-2.88207		ZNF629	-2.31629
MRPS17	-12.8549		HDAC7	-7.64991		ZSCAN29	-5.5974		TXNDC9	-4.36832		CSNK1G2	-3.54192		CEP290	-2.88059		FAM188A	-2.31533
FNTB	-12.8546		FANCC	-7.64975		FANCA	-5.59706		COX10-AS1	-4.3637		RP11-392O18.1	-3.54184		KLHL17	-2.87915		LINS	-2.31529
SAP30	-12.851		EXOC1	-7.64765		AMIGO2	-5.59607		TNIK	-4.36317		KCNT1	-3.54121		BCL10	-2.87871		FDFT1	-2.31476
A1CF	-12.8479		TRERF1	-7.63925		SLMAP	-5.59512		DCTN5	-4.3631		NOL8	-3.53972		IPP	-2.87857		CTD-3010D24.3	-2.31445
ASXL1	-12.8452		TDP1	-7.63848		ZNF212	-5.59434		NOS1AP	-4.36267		PHF8	-3.53787		ARIH2	-2.878		SUV39H2	-2.31382
IFIT5	-12.8413		DGCR8	-7.63488		MID1IP1	-5.59397		ZNF524	-4.36266		EIF2AK3	-3.53511		C2orf49	-2.87762		ANP32A	-2.31337
KIFC1	-12.8371		KLF5	-7.63094		REPS1	-5.59323		PIKFYVE	-4.36089		CBL	-3.53495		CHPF2	-2.87729		PACS2	-2.31119
FCHSD2	-12.8362		KIAA0226	-7.62093		WNT6	-5.59162		U2AF1	-4.36076		GEN1	-3.53407		CD160	-2.87628		MED28	-2.31094
TET3	-12.8295		ZNF799	-7.61987		TRIO	-5.59088		NBPF1	-4.36054		XRCC1	-3.53296		HPS3	-2.87562		STK3	-2.30873
EID1	-12.8208		ATP10D	-7.61725		PPM1B	-5.58923		FIP1L1	-4.3605		BCAS3	-3.53242		FAN1	-2.87539		YAP1	-2.3081
SELRC1	-12.8031		HIRA	-7.61502		ARID1B	-5.58751		IGBP1	-4.35808		COBRA1	-3.53137		PEX10	-2.87458		CXorf69	-2.30554
KIAA1429	-12.8018		SLFNL1	-7.61219		MSRB1	-5.58704		PGBD1	-4.3579		ZNF295	-3.5306		WNT5B	-2.87366		DCTN4	-2.30525
KIAA0232	-12.8015		FOXO3	-7.60514		SYNJ2	-5.58621		TMCO4	-4.35768		GSDMD	-3.53047		ACBD5	-2.87364		SF3B2	-2.30464
PIAS1	-12.7932		BCAN	-7.60385		PARD6B	-5.58276		TSTD2	-4.35751		MEN1	-3.53018		STC2	-2.87357		MINA	-2.3035
ZFP91	-12.7772		TOPORS	-7.60313		OTUD1	-5.58108		ALS2	-4.35628		RRP36	-3.52996		TAOK2	-2.87268		WARS2	-2.30322
NCAPH	-12.7698		TPR	-7.60235		BAK1	-5.57712		ZNF20	-4.35506		CYLD	-3.5298		PPL	-2.87223		RAB2B	-2.30267
ETV5	-12.7614		TPST2	-7.59322		ADAP1	-5.57548		NUDT6	-4.35271		BRAF	-3.52792		CNEP1R1	-2.87199		PBX4	-2.30266
KIF3C	-12.7517		LRP6	-7.59143		MYC	-5.57223		KLF16	-4.35055		SERHL	-3.526		TRIM25	-2.87164		RFC5	-2.30261
UNK	-12.7397		TBC1D23	-7.591		CNNM4	-5.57047		MPHOSPH10	-4.35043		TRIM16L	-3.52592		SDCCAG3	-2.87075		VAPB	-2.30242
CNOT2	-12.7306		MTFP1	-7.58962		SMCR7	-5.56689		TRMT1L	-4.34947		CIR1	-3.52577		ATG4A	-2.86942		ZMYM1	-2.3023
RP11-96C23.8	-12.7019		VPS37C	-7.58917		C14orf80	-5.56536		NKTR	-4.34725		POM121	-3.52485		IRF2BPL	-2.86939		ATP10B	-2.30125
ANKRD60	-12.7019		LATS2	-7.58794		RMND5B	-5.56328		PLXNB2	-4.34709		PARP14	-3.52482		NPAS2	-2.86862		KIAA0040	-2.3005
C1QTNF1	-12.6882		ZNF600	-7.58465		C12orf66	-5.56328		MED13L	-4.34629		WRN	-3.52476		C10orf2	-2.86851		RCC2	-2.29897
XBP1	-12.6245		PANK4	-7.57962		RBM23	-5.56257		TUBGCP5	-4.34258		FAM193A	-3.52407		ERAL1	-2.86843		NES	-2.29879
SVIL	-12.5783		SESN3	-7.57817		ZFX	-5.56174		ACIN1	-4.3411		UAP1L1	-3.52337		TPCN1	-2.86689		RP5-972B16.2	-2.29857
FGF19	-12.5747		AXIN1	-7.57703		DIEXF	-5.56098		SMPD3	-4.34074		SPON2	-3.52212		SMAD2	-2.86623		ARHGEF10	-2.29777
AC105344.2	-12.5736		SERAC1	-7.57186		SUN2	-5.55824		ERCC3	-4.33973		PGM3	-3.52142		PFKP	-2.86607		GIN1	-2.29754
ANKRD50	-12.5601		MTHFS	-7.57016		CTD-2010I16.2	-5.55725		ING5	-4.33898		CENPP	-3.5214		MTX2	-2.86462		DUSP3	-2.29662
RP11-744I24.1	-12.5566		EXOSC10	-7.56674		ABHD6	-5.55721		GTF2IP1	-4.33887		PIK3CA	-3.52006		PPOX	-2.86439		MT-ATP6	-2.29423
TBC1D25	-12.5444		BRAP	-7.56669		COG2	-5.55557		RNF31	-4.33845		PCGF1	-3.52001		STARD9	-2.86423		CLSTN1	-2.29297
GMEB2	-12.5422		MEIS1	-7.56182		GNL3	-5.5539		ARID5A	-4.33767		DIP2A	-3.51986		EIF2A	-2.8642		TMA16	-2.29267
GPRC5A	-12.5308		RUNDC1	-7.55171		WDR19	-5.55358		RP11-453E17.1	-4.33614		C1QTNF3	-3.51952		LDB1	-2.86411		RARS2	-2.2923
RP11-529K1.4	-12.486		BRCA2	-7.54659		FHOD3	-5.55285		RFX2	-4.33599		METTL3	-3.51943		PGAM5	-2.86404		AC006465.3	-2.29207
RP11-805J14.5	-12.4819		HIC2	-7.54597		USP15	-5.54883		RAB1A	-4.33594		TMEM218	-3.5193		LCMT1	-2.86373		XPO5	-2.29143
BTN2A2	-12.4591		STEAP1B	-7.54497		PUS3	-5.54741		ZNF490	-4.33462		PLK3	-3.51901		CDKAL1	-2.86357		QPCTL	-2.29131
ATL2	-12.4403		ARHGAP17	-7.53879		CCDC43	-5.54678		RIMKLA	-4.33288		FBF1	-3.51886		TAF15	-2.86336		ZNF487P	-2.29101
DLGAP5	-12.4293		FAM118B	-7.53778		MIA2	-5.54529		MIER2	-4.33201		IFT74	-3.51839		RRP9	-2.86174		PCDH19	-2.29042
WTAP	-12.4291		ARFGAP1	-7.53777		FAM46C	-5.54378		ST18	-4.33193		RPGRIP1L	-3.51792		UBE2Q2	-2.86101		ABCB9	-2.29022
ZNF45	-12.4154		RNMTL1	-7.53725		HK2	-5.54075		ZBTB39	-4.33046		DCAF15	-3.51669		YAE1D1	-2.85974		C12orf51	-2.2902
ADCK2	-12.4145		PVR	-7.53022		CCDC97	-5.5367		CSE1L	-4.33005		DYX1C1	-3.5137		KHDRBS3	-2.85936		TMUB2	-2.2884
IL17RD	-12.3994		KCNJ11	-7.52631		TTC27	-5.53543		TMEM44	-4.32771		SLC25A42	-3.51182		ENOX2	-2.85854		CCDC90B	-2.28714
INO80D	-12.3966		KCTD1	-7.52067		FOXL2	-5.5351		DAXX	-4.32534		BAIAP2L1	-3.51091		PLXNB3	-2.85818		C17orf65	-2.28707
PLEKHG1	-12.3897		STOX1	-7.51783		HIF1A	-5.53314		CHST14	-4.3253		IL12RB2	-3.51078		ZNF219	-2.85752		DNAJC9	-2.28587
CHTOP	-12.3822		NOP2	-7.51653		PCDHB12	-5.53301		SENP5	-4.32504		R3HCC1	-3.51		MED19	-2.85665		RNF213	-2.285
ROR1	-12.3734		PARP2	-7.51518		GNB1L	-5.53125		ASUN	-4.32451		ZKSCAN5	-3.50944		SNTB1	-2.8562		S100PBP	-2.28497
CENPC1	-12.3621		PLXNA2	-7.51281		ARAP1	-5.52966		ZCCHC6	-4.32318		USP24	-3.50869		KIAA0913	-2.85531		TIRAP	-2.28474
CDK17	-12.3575		PKN2	-7.5122		SORBS2	-5.52956		ZZEF1	-4.32224		ASTE1	-3.50851		ARL15	-2.85521		NAGPA	-2.28454
RBM14	-12.3511		WHSC2	-7.50488		BCR	-5.52832		FBXL12	-4.32122		FAM13C	-3.50804		ZNF853	-2.85429		COPS4	-2.2845
TAOK1	-12.3433		LEMD3	-7.50225		STIM2	-5.52723		SETD1B	-4.32059		DDX52	-3.50796		MGEA5	-2.85415		DHRSX	-2.28405
MAPK14	-12.3283		AGFG1	-7.50141		POLE2	-5.525		SLC25A15	-4.31919		INTS7	-3.50754		CAPN7	-2.85288		ACTR6	-2.28322
CAMKK1	-12.3235		BUB1	-7.49853		C1orf135	-5.52496		C14orf119	-4.31849		FAM111A	-3.50553		CSPP1	-2.85278		ZC3H7A	-2.28307
KIF11	-12.3227		PHF17	-7.49741		FAM160B1	-5.52421		KLHL31	-4.31416		THAP1	-3.50518		PPFIBP1	-2.85223		PRPF38A	-2.28303
AIM1	-12.3136		DDX59	-7.49541		AARS	-5.52235		SH2B1	-4.31412		TAF1B	-3.50502		GINS4	-2.85171		NEK9	-2.28244
CCDC93	-12.3077		SHF	-7.4929		U2SURP	-5.52162		XRRA1	-4.3137		ZFYVE21	-3.50461		C10orf76	-2.85119		IFT27	-2.28146
UVRAG	-12.2979		ZNF260	-7.49271		CASC5	-5.5209		TRAPPC8	-4.31172		RP11-159F24.1	-3.50382		HOXA3	-2.85049		PPID	-2.27984
S1PR2	-12.2861		USP20	-7.49119		NPAT	-5.52084		ERBB3	-4.30879		ADAM10	-3.50309		CXorf56	-2.85003		TPRKB	-2.27962
SPATA2L	-12.2634		KIRREL	-7.48783		SOCS6	-5.52039		NFKB2	-4.30862		BRI3BP	-3.50298		ANKRA2	-2.84992		AC125232.1	-2.27932
MAP3K3	-12.2628		ZFP91-CNTF	-7.48589		INPP1	-5.5189		PKD2	-4.30813		PFDN1	-3.50141		RP11-274B21.1	-2.84934		CALR	-2.27677
MICAL3	-12.2605		TARDBP	-7.48505		FAM176A	-5.51627		LEPREL4	-4.30719		RP11-418J17.1	-3.50105		TRAF3	-2.84927		MFF	-2.27653
JAG2	-12.2569		SCAF8	-7.48469		YTHDF1	-5.51507		NR2C1	-4.30714		RCAN1	-3.49917		BBX	-2.84893		ANKMY1	-2.27614
SRGAP1	-12.2534		CPSF4	-7.4828		E2F4	-5.51486		PSEN2	-4.30579		FADS3	-3.49885		PMS2P3	-2.84829		DSC2	-2.27535
ZNF777	-12.2472		PPRC1	-7.48137		RP11-403I13.8	-5.51422		RNF25	-4.30476		ZNF384	-3.49799		PIGB	-2.84819		RP11-632K20.7	-2.27525
CTD-2231H16.1	-12.2327		MKI67IP	-7.47888		ZNF592	-5.51077		RP11-368J21.2	-4.30133		NUDCD1	-3.49737		RAPGEF4	-2.84818		SULF2	-2.27389
CYTH3	-12.2308		DHX35	-7.47803		GSK3B	-5.50951		ORMDL3	-4.30059		ESRP2	-3.49608		ATG2B	-2.84787		MSX2	-2.27382
IFFO2	-12.2182		SIPA1L1	-7.47452		PRR14L	-5.50851		SMN1	-4.29944		PCGF3	-3.49544		SPSB2	-2.8476		VPS8	-2.27381
BUB1B	-12.1858		PTCH1	-7.47447		FOXP4	-5.50724		TRIOBP	-4.29928		TTC31	-3.49412		ZNF192	-2.84756		CELSR2	-2.27293
FAM174B	-12.181		FRAT2	-7.47417		MINPP1	-5.5051		SPC24	-4.29865		SEC24D	-3.49276		ZNF449	-2.84694		SCAI	-2.27185
BCL11B	-12.1695		UBXN10	-7.47393		WBP4	-5.50471		TBL2	-4.29852		INPP5D	-3.49225		NUDT9	-2.84621		PRPF40A	-2.27112
WDR91	-12.1591		STRN3	-7.4705		N4BP1	-5.50154		SIT1	-4.29846		POLR3D	-3.49082		BET1	-2.84621		CEP112	-2.27103
RAB40C	-12.1507		RRBP1	-7.46568		CTD-2314B22.3	-5.49829		VWA2	-4.29822		CIC	-3.48887		PPP2CB	-2.84598		NR4A1	-2.27061
SETD5	-12.1479		PLAA	-7.46511		RP11-59H1.3	-5.49715		TCP11L2	-4.29777		PLEKHG6	-3.48654		HSPA1A	-2.8459		UBQLN4	-2.27024
NCOA5	-12.1374		EXPH5	-7.46511		TP73	-5.49713		KANSL3	-4.29759		GTF2H2C	-3.48597		HNRPLL	-2.84548		ZKSCAN2	-2.26967
SLC25A19	-12.1254		JPH1	-7.46324		RAB14	-5.49473		CERS5	-4.29411		NOL6	-3.48543		NCAPD3	-2.84523		SOAT1	-2.26937
VWA1	-12.1238		ZYG11B	-7.46324		WDR6	-5.49302		RERE	-4.29368		RNF10	-3.48353		MDM1	-2.8437		FBXW7	-2.26865
TGFBRAP1	-12.1204		FAM160A1	-7.44662		BRD3	-5.49204		XRCC6BP1	-4.29313		SPG7	-3.48215		FCHO2	-2.84349		MSH5	-2.26813
CCNB2	-12.093		GLCE	-7.4432		PIK3R4	-5.48795		RNF8	-4.29199		OSBP	-3.47874		ARL5B	-2.84347		VSIG10	-2.26782
DHX37	-12.0834		PTEN	-7.43652		INTS2	-5.48642		GPHN	-4.29182		TOLLIP	-3.47849		CRLS1	-2.84346		PPM1G	-2.26694
LRRC1	-12.0806		MPRIP	-7.43557		METTL14	-5.48641		DKK3	-4.29071		MACF1	-3.4784		PPARG	-2.843		RP11-261C10.3	-2.26609
PLEKHG4B	-12.0747		ZNF92	-7.43512		CDR2L	-5.48492		RNF149	-4.29054		ZNF614	-3.47818		TELO2	-2.84062		HNRNPU	-2.26591
LDLRAP1	-12.0715		BCAR1	-7.43267		INF2	-5.48472		PPIG	-4.2891		RP11-206L10.11	-3.47807		MCM7	-2.84026		RP11-77I22.3	-2.26492
ITPRIPL1	-12.0469		ETV6	-7.42994		TMEM39A	-5.48393		VPS4B	-4.28892		RP11-159G9.5	-3.47778		ZNF768	-2.83846		SNX5	-2.26492
JDP2	-12.0427		KIF21B	-7.41869		PLK1S1	-5.48022		FASTKD1	-4.28742		TRMU	-3.47761		KLF6	-2.8383		VASH1	-2.26481
ZNF202	-12.0371		SLC2A12	-7.41648		RAD54B	-5.48011		TMEM136	-4.28733		GNAI1	-3.47721		GLUL	-2.83717		MRPS18C	-2.26414
EIF4ENIF1	-12.0333		RAP1GAP2	-7.41472		FMN1	-5.47959		SLC25A38	-4.28186		GTPBP10	-3.47698		FZD1	-2.83672		TRPT1	-2.26392
SBNO2	-12.0321		RTF1	-7.41051		RNF139	-5.47948		TM2D2	-4.28111		FOXL1	-3.47692		IQGAP3	-2.8367		EML3	-2.26374
ARL4C	-12.0104		RAB11FIP2	-7.40988		HSD17B2	-5.47868		ERF	-4.28021		INTS12	-3.47691		SULT1A1	-2.8351		ABI2	-2.26349
KIAA0317	-12.008		DSCR3	-7.40778		FAM86C2P	-5.47715		ZSCAN20	-4.27885		FAM222A	-3.47676		MPZL1	-2.83485		LSM12	-2.26335
NET1	-12.0061		MOGS	-7.40771		RP11-974F13.6	-5.47591		TYSND1	-4.27631		RNF19A	-3.47623		ZNF544	-2.83484		CHPF	-2.26312
VANGL1	-11.9799		FRMD4B	-7.40718		ZCCHC7	-5.47532		EZR	-4.27433		PLEKHJ1	-3.47559		TSNARE1	-2.83475		RFFL	-2.26287
CDC34	-11.9779		ACVR1B	-7.40418		IFNAR2	-5.47471		TMEM169	-4.27246		ZSCAN21	-3.4754		TIMM8B	-2.8344		OSGEP	-2.26228
CDAN1	-11.9446		JMJD1C	-7.40408		PPP2R3C	-5.47383		NTMT1	-4.27197		TARS	-3.47148		IPO13	-2.83403		N4BP2L2	-2.26201
PSKH1	-11.9416		ASXL2	-7.40378		FUT10	-5.473		TMEM53	-4.27132		TSPAN9	-3.47143		RELL2	-2.83318		SMG5	-2.26084
ZNF775	-11.9261		SDPR	-7.40353		TUG1	-5.4714		ZSCAN22	-4.27094		RIC8B	-3.47082		TRMT6	-2.83296		C1orf198	-2.26059
HIST1H4K	-11.9246		LGR4	-7.39961		ZNF691	-5.47089		CASP2	-4.26768		KIAA0020	-3.4705		TIMM44	-2.83112		CLK3	-2.26015
TRAPPC12	-11.9208		FBXO45	-7.39257		RHOBTB1	-5.4706		AC016629.2	-4.26645		XIAP	-3.4704		DESI1	-2.83002		ATF7IP2	-2.25933
JHDM1D	-11.9186		RAB11FIP3	-7.39114		USP3	-5.46902		NSUN6	-4.26624		SLC26A2	-3.46993		ARSK	-2.82957		TTLL5	-2.25897
TEX19	-11.9113		SRPK2	-7.39056		TUBB2B	-5.46898		YIPF5	-4.26596		GRK6	-3.46904		CLUAP1	-2.82914		MYO15B_2	-2.25892
TRIM71	-11.9101		ZSCAN5A	-7.38823		NBR2	-5.46804		IKBKG	-4.26531		BDP1	-3.46864		ETF1	-2.82853		FGD5-AS1	-2.25813
ARHGEF16	-11.907		CEBPG	-7.38731		REV1	-5.46447		PSMC2	-4.2633		SMC4	-3.46858		ZFYVE16	-2.82797		C16orf55	-2.25811
TMEM125	-11.8778		MIR17HG	-7.3868		IKBKB	-5.46339		TOR1AIP2	-4.26227		PPP1R16A	-3.46791		ZNF446	-2.82784		FAM189B	-2.25797
WIBG	-11.8738		KCTD21	-7.38511		GTPBP5	-5.46313		KCNH8	-4.26169		FAM76A	-3.46598		EXOSC8	-2.82781		ABHD5	-2.25758
UBN1	-11.8709		TFCP2	-7.38383		CDV3	-5.46095		ELF4	-4.26109		CCT2	-3.46583		SAMD9	-2.82741		ANKRD9	-2.25616
PHLDB1	-11.833		RELT	-7.3831		ZBTB33	-5.45905		NETO2	-4.25947		MEPCE	-3.46527		C14orf135	-2.8273		UTP3	-2.25598
TRAPPC2P1	-11.8279		EPG5	-7.38229		CCDC112	-5.45643		BLOC1S3	-4.25808		MRPL10	-3.46458		CCDC23	-2.82651		CSTF2	-2.25572
STEAP1	-11.8233		MPST	-7.38145		LGR6	-5.45612		UBB	-4.2535		RHOG	-3.46275		TNPO3	-2.82631		BTN2A1	-2.25555
CCDC77	-11.8212		SLC46A1	-7.37114		TOPBP1	-5.45093		MBIP	-4.24696		SV2A	-3.46069		EPS8L1	-2.82517		CWC15	-2.2552
SH3GL1	-11.8036		YTHDF3	-7.3679		BTBD3	-5.44771		RGL2	-4.24681		CDR2	-3.45949		SQRDL	-2.82502		QKI	-2.2535
HRH1	-11.7951		EFTUD1	-7.36031		ZNF485	-5.44584		KIAA1468	-4.24533		DNAJC3	-3.45865		TMEM107	-2.82464		SYMPK	-2.25261
COX10	-11.7935		FAM104A	-7.36012		ZC3H14	-5.44443		MARVELD2	-4.24529		DUSP6	-3.45857		DVL2	-2.82373		RP11-164A7.1	-2.25197
RP11-867G2.8	-11.7912		GLT25D2	-7.35542		MYO9B	-5.44295		ADAMTS9	-4.24505		GSPT1	-3.45797		BRWD3	-2.82358		C2CD3	-2.25102
ICAM2	-11.7897		AP4M1	-7.35447		RFX1	-5.44232		PHF14	-4.24332		VASP	-3.45714		ANKS6	-2.82357		BX322557.10	-2.25009
TCF7L2	-11.7855		DGAT2	-7.35346		MLLT4	-5.44178		SKIV2L2	-4.24245		ZNF398	-3.45702		ACOT9	-2.82338		FUBP1	-2.24956
GRAMD1A	-11.7819		ZNF362	-7.35312		RP11-1149O23.3	-5.44096		C22orf34	-4.24166		ZFAND4	-3.45584		FLAD1	-2.8233		RNPEPL1	-2.24933
GTF3C5	-11.7723		CEP170	-7.3503		RNF214	-5.43922		COL1A1	-4.23857		MAP3K10	-3.45511		GTF2I	-2.82312		SEC62	-2.24931
PAX9	-11.7592		ISG20L2	-7.3493		KCTD7	-5.43922		PILRB	-4.23719		CEP76	-3.45465		PQBP1	-2.8225		PPP2R5C	-2.24918
MARCH8	-11.7526		SGSM1	-7.3466		FAM219A	-5.43909		CSNK2A1	-4.23717		PEX16	-3.45346		FAM73A	-2.82247		C19orf54	-2.24788
AATK	-11.747		RBBP5	-7.34249		KIAA1549	-5.43788		ALKBH8	-4.23683		ZNF432	-3.45317		VDAC3	-2.82243		NAA20	-2.2478
DNMBP	-11.7436		PDP1	-7.34175		C11orf65	-5.43664		CC2D2A	-4.23636		EIF3E	-3.45257		RAB5A	-2.82224		MRP63	-2.24756
ADAMTS15	-11.7401		WDR81	-7.33693		RBM20	-5.43171		TMEM185A	-4.23495		SWAP70	-3.4524		C5orf24	-2.82191		IFT80	-2.24669
WDR70	-11.7395		POU2F1	-7.3339		ZNF627	-5.43029		DHX8	-4.23431		C12orf23	-3.45232		METTL7B	-2.82159		ZNF414	-2.24664
DLGAP4	-11.7066		MEX3A	-7.32973		RP11-521D12.5	-5.42765		NKX2-6	-4.23373		SRSF8	-3.45179		RCE1	-2.82134		SRSF10	-2.24621
TIMM23	-11.7061		TMEM184B	-7.32953		TSC1	-5.4276		DIMT1	-4.23118		CKAP2L	-3.45035		BTN3A3	-2.82057		ARAF	-2.24554
TIMM9	-11.7038		C1orf55	-7.32722		TMEM189	-5.42446		FAM21C	-4.23091		CALR3	-3.44856		NSL1	-2.82043		ITPK1	-2.245
CNST	-11.6964		CWC25	-7.3231		C11orf75	-5.42391		FBXO30	-4.23055		COX19	-3.44806		TBC1D7	-2.82013		TMTC3	-2.24346
SPRED2	-11.6924		RPUSD4	-7.32275		ZNF543	-5.42351		COBL	-4.22964		IGDCC3	-3.44664		SETD4	-2.81922		FAM86C1	-2.24233
RLIM	-11.6773		SPOP	-7.32077		ITCH	-5.42246		KIAA1919	-4.22826		CCDC120	-3.44643		PIAS2	-2.81878		DDX19B	-2.24226
DOK7	-11.6431		BCAR3	-7.31783		PPP3CC	-5.4215		GUSBP11	-4.22723		CCNE2	-3.4424		THRA	-2.81829		GPR89B	-2.24169
RAB35	-11.6387		RPUSD1	-7.31177		CC2D1B	-5.41585		ACTR1A	-4.22638		USP28	-3.4415		BRD7	-2.81777		GIPC2	-2.24095
INSL6	-11.6379		ST5	-7.30344		RHEBL1	-5.41443		HSPBAP1	-4.22605		ZDHHC13	-3.43937		RP11-1L12.3	-2.81686		POLR3G	-2.2406
KALRN	-11.6323		C10orf137	-7.30127		NAA38	-5.41436		RP11-429J17.6	-4.22544		ORAI2	-3.43806		PPIL4	-2.81677		WNT10B	-2.24039
TRAF2	-11.6282		SRP19	-7.29462		DNAJC6	-5.41394		CHIC2	-4.22518		SENP3	-3.43771		ZSWIM4	-2.81665		CCT4	-2.23993
HIST1H2BE	-11.6183		FRY	-7.29445		CEP152	-5.41233		RP9	-4.22518		VWA5B2	-3.43756		IBTK	-2.81628		APBB3	-2.23944
NR2F6	-11.6112		GINS3	-7.29426		NRP1	-5.40915		PUS10	-4.22447		AC107016.1	-3.43752		CTD-2207O23.3	-2.81525		NAMPT	-2.23854
EXO1	-11.6103		USP31	-7.29006		GMPS	-5.40868		RBMX2	-4.22374		RAB28	-3.43745		C5orf54	-2.8152		HNF4G	-2.23732
SMEK1	-11.5798		NT5DC3	-7.29		FAM126B	-5.40758		LINC00116	-4.22298		TRIT1	-3.43716		AC093391.2	-2.81515		PLCB1	-2.23635
SLC38A2	-11.5784		NDE1	-7.28409		RAB33B	-5.39996		CENPA	-4.22235		AKAP6	-3.43708		SLTM	-2.81477		DFNA5	-2.2363
ZNRF1	-11.5702		SMAD3	-7.28216		ARMC6	-5.39615		YEATS2	-4.2223		NCLN	-3.43643		CCDC88A	-2.81388		CLDND1	-2.23624
HIST1H2BN	-11.568		CBLB	-7.28157		ARID1A	-5.39407		TBPL1	-4.22059		ZNF658	-3.43616		THUMPD2	-2.81252		GCC1	-2.23501
MIOS	-11.5439		OPRD1	-7.28145		RANBP10	-5.39386		MRPL44	-4.22049		ZNF263	-3.43583		TMBIM4	-2.81149		MARS	-2.23489
TNFAIP8L1	-11.5358		PDGFB	-7.27945		CSTF2T	-5.39385		DIS3L2	-4.21965		MED10	-3.43461		METTL21D	-2.81054		RRN3P1	-2.2339
PPM1H	-11.5335		UIMC1	-7.27609		CDCA7	-5.39369		RARG	-4.21925		RP11-958N24.2	-3.43274		TROAP	-2.81023		FAM49B	-2.23241
HIVEP2	-11.5038		AKAP2	-7.27249		TRAPPC10	-5.39325		SOX21-AS1	-4.21813		NOSIP	-3.43182		C3orf38	-2.81004		MT1X	-2.23062
GATAD2B	-11.5026		MORC2	-7.27223		CREBBP	-5.38966		RRP7A	-4.21632		OGFR	-3.43116		ZC3H3	-2.80962		RALGPS1	-2.2295
RIOK1	-11.4877		TBC1D30	-7.27222		STEAP3	-5.38838		AF011889.4	-4.21395		OSBPL6	-3.43072		NOL10	-2.80802		FAM198B	-2.22925
NFE2	-11.4781		C12orf65	-7.27175		RP11-512M8.5	-5.38588		DCLRE1C	-4.21328		MEOX2	-3.42993		GPR153	-2.80725		CGGBP1	-2.229
ZFP161	-11.4767		HOXB6	-7.27025		CHST11	-5.38527		ZNF681	-4.21246		TAZ	-3.4294		POR	-2.8069		FIG4	-2.22798
LIN54	-11.4711		POGK	-7.26957		FARSA	-5.38344		SNTB2	-4.21218		TRAF3IP1	-3.42863		DOPEY2	-2.80624		CIAO1	-2.22493
RP11-73M7.1	-11.4666		TIPARP	-7.26633		PTK2B	-5.38302		RSF1	-4.21168		TMCC1	-3.42841		CCDC69	-2.80614		SRPK1	-2.22445
AL121758.1	-11.4511		ADSS	-7.2627		PXDN	-5.38156		EHMT1	-4.21094		SPATS2	-3.42834		LIPC	-2.80386		VPS13B	-2.22258
ST3GAL2	-11.4469		DDX11	-7.26104		IFNAR1	-5.38072		WDR76	-4.21057		HACL1	-3.42692		HAUS5	-2.80368		ZNF324	-2.22149
CEP85L	-11.4459		USP54	-7.25646		TRAK1	-5.37928		SCML2	-4.21027		TOM1L2	-3.42683		ITGB4	-2.80263		FARP2	-2.22105
PAPOLG	-11.4414		NRP2	-7.25592		XRCC4	-5.37911		LATS1	-4.21015		SLC17A9	-3.42614		ITGA3	-2.80258		SH3D21	-2.22089
CCDC102A	-11.436		B3GNT1	-7.25502		BTBD16	-5.37862		ERICH1	-4.20597		BICD1	-3.4257		ARHGAP18	-2.80239		HNRNPR	-2.22079
BIN3	-11.4145		RAB9A	-7.25481		TMSB15B	-5.37821		NUF2	-4.20476		CARD11	-3.4253		SMPD2	-2.80205		FRMD5	-2.22059
DCLRE1B	-11.3843		PRDM1	-7.25393		NUFIP2	-5.37808		C15orf61	-4.20429		SUV420H2	-3.42443		MKKS	-2.8016		ZNF419	-2.21847
AKNA	-11.3764		PEAK1	-7.25384		GAR1	-5.37801		PLEKHH1	-4.20303		ROCK1	-3.42365		LDHA	-2.80069		IL17RB	-2.21656
AGFG2	-11.3679		EN2	-7.25194		AASDH	-5.37772		SNX21	-4.20289		DNAJC11	-3.42342		DEPDC1	-2.80066		LIG3	-2.2155
RP11-77H9.2	-11.3668		AMZ1	-7.24359		TTC28-AS1	-5.37755		PPM1A	-4.20281		RP11-256P1.1	-3.42315		AC133919.6	-2.80034		GOLGA1	-2.21509
FEN1	-11.3581		RNMT	-7.24243		MED21	-5.36981		MAP3K14	-4.20269		TMEM177	-3.42261		SENP6	-2.79984		GXYLT1	-2.21406
MFHAS1	-11.3578		TPRA1	-7.23408		TRAF6	-5.36979		PTDSS2	-4.2014		PDCD6	-3.4219		FBRSL1	-2.79979		LARP4	-2.21399
BAHD1	-11.3316		TUFT1	-7.2321		AHR	-5.36811		SIAH2	-4.20045		MPZL3	-3.42073		TRA2A	-2.79966		SENP7	-2.2133
KIAA0247	-11.3283		ESCO1	-7.23004		OFD1	-5.36373		STAG3L3	-4.20005		ATG14	-3.41989		CLN8	-2.79931		FAM185A	-2.2117
DIABLO	-11.3159		TMEM41A	-7.22868		GPM6B	-5.36162		EMILIN2	-4.19956		SMN2	-3.41845		ATP9A	-2.79902		RP4-594I10.3	-2.21122
ZNF184	-11.3156		TNFAIP8	-7.22488		PLAGL2	-5.35873		DICER1	-4.1988		SNX4	-3.41832		RIT1	-2.79849		OBSCN	-2.21081
CASP7	-11.2982		CBX2	-7.22178		MTA3	-5.3574		PASK	-4.19612		MARK4	-3.41757		EPS8L2	-2.79813		RNF170	-2.21052
BAZ1B	-11.2978		EPHA3	-7.21907		MRPL46_2	-5.35525		FBXO36	-4.19469		NUPL1	-3.41717		KLHDC7A	-2.79776		SNX19	-2.21047
MALSU1	-11.2945		IFLTD1	-7.21907		PHLDA3	-5.35381		ZNF141	-4.19413		ZNF226	-3.41565		FBXO44	-2.79768		NF1	-2.21019
GEMIN7	-11.2941		NMNAT3	-7.21466		CCRN4L	-5.35058		HERPUD1	-4.19073		INTS3	-3.41555		SPATS2L	-2.79641		TPT1-AS1	-2.21009
DTL	-11.2929		TMEM201	-7.21463		RBM28	-5.34962		KIAA0513	-4.19024		TSG101	-3.41517		ZNF721	-2.7958		PURB	-2.21001
ZNF248	-11.2919		MCMBP	-7.21429		ZNF28	-5.34891		MLL	-4.18976		PHACTR2	-3.4149		COBLL1	-2.79541		FLNB	-2.20925
ARHGEF2	-11.291		QRICH1	-7.21143		POFUT1	-5.3489		NLRX1	-4.18831		PEX13	-3.41318		IGF2R	-2.79537		AC005154.6	-2.20923
ASAP2	-11.2838		HEATR3	-7.20767		IMP3	-5.34848		UNC50	-4.18704		TARBP2	-3.41283		RAVER1	-2.7953		ATF1	-2.20866
CDC42EP4	-11.2782		RGPD8	-7.19743		ZKSCAN3	-5.34502		TSHZ1	-4.18682		SLC38A7	-3.41187		MRE11A	-2.7952		BACE1	-2.20834
SCN1B	-11.2771		HNRPDL	-7.19595		ABCB1	-5.34401		RP11-151N17.2	-4.1862		BAG3	-3.41163		SMARCB1	-2.79497		PGM2L1	-2.20802
DGKG	-11.2761		BAIAP2	-7.19108		CDC40	-5.34325		DHODH	-4.18596		ZBTB2	-3.41016		RNASEH2B	-2.7944		NOL3	-2.20783
CNOT6L	-11.2686		MAGI1	-7.18912		MTMR10	-5.34268		YY1	-4.18518		FNTA	-3.40971		SURF4	-2.79386		MLST8	-2.20751
TM4SF1-AS1	-11.2609		UBAP2L	-7.18908		NUFIP1	-5.34222		CEBPB	-4.18361		STARD3	-3.40912		OXSR1	-2.79301		DLG1	-2.20685
LRCH1	-11.2533		GAB2	-7.18363		MAK16	-5.34079		KLC3	-4.18305		ZNF552	-3.40901		SCAF1	-2.79278		C8orf82	-2.20612
HEATR6	-11.247		GJC1	-7.18303		HOXC11	-5.33739		TRIM23	-4.18303		RAD1	-3.40694		CDC23	-2.7927		LPIN1	-2.20587
DUSP4	-11.246		ZC3H11A	-7.17707		ZNF770	-5.33627		CDC20	-4.18031		NSRP1	-3.40608		NDRG1	-2.79252		MAP2K5	-2.20577
STX3	-11.2319		ZNF483	-7.1724		C1orf116	-5.33389		SEL1L	-4.17997		DDX47	-3.40572		FAM63B	-2.79067		SERPINB6	-2.20548
ITGA5	-11.2217		C20orf118	-7.17187		BRD2	-5.33382		SLC25A33	-4.1768		MMS22L	-3.40495		HMBS	-2.79055		MRPL9	-2.20533
ACBD3	-11.2124		MED4	-7.16959		RNF2	-5.33367		SFPQ	-4.17595		COCH	-3.40444		RGP1	-2.79054		ZBTB44	-2.20526
NOL11	-11.2091		YEATS4	-7.16791		TACO1	-5.33122		TTC23	-4.17575		DGKQ	-3.40345		BPNT1	-2.79013		RP11-291L22.3	-2.20517
NARFL	-11.199		MFN2	-7.16674		CEP350	-5.32764		LINC00256A	-4.17564		FAM200A	-3.40304		STAG3L1	-2.78994		GNAI3	-2.20374
URB2	-11.1985		ZBTB7A	-7.1662		MOB3C	-5.32659		KIAA2018	-4.17482		FOXRED2	-3.40285		ZNF785	-2.78993		ZNF532	-2.20219
DDX39B	-11.1937		PANK2	-7.16614		PANK3	-5.32563		SBF2	-4.17447		COMTD1	-3.40246		GTF2E2	-2.78877		AL589743.1	-2.20184
TRIM24	-11.1928		MFN1	-7.16458		OXR1	-5.32293		SECISBP2L	-4.17433		PLEKHM1	-3.40082		UBXN2A	-2.7881		GZF1	-2.20142
THUMPD3	-11.187		NAA30	-7.1623		PTGFRN	-5.31977		PPP2R5E	-4.1742		SUN1	-3.40025		RP11-111M22.2	-2.78803		ANKRD36C	-2.20093
GPBP1	-11.1849		MRPL46_1	-7.16056		FGD5	-5.31735		PELI2	-4.17347		TBX20	-3.39987		METTL8	-2.78797		UBA6	-2.20007
TTI1	-11.1755		ZNF266	-7.15987		MED8	-5.31585		TCP11L1	-4.17296		KIAA0753	-3.3995		SGTB	-2.78635		B4GALT6	-2.19996
ASPM	-11.1734		ZFP30	-7.15811		INTS9	-5.31489		GCC2	-4.17126		PRIM2	-3.39928		IGFBP3	-2.78514		GOLIM4	-2.19962
DCBLD1	-11.1711		UBIAD1	-7.1534		EMP2	-5.31354		HOOK2	-4.1697		LINC00152	-3.39911		PURA	-2.78463		MOK	-2.19921
ZNF41	-11.1684		GPBP1L1	-7.1533		KLHL15	-5.31275		ABCG2	-4.16873		STX2	-3.39852		ADCK1	-2.7846		SLC35F5	-2.19891
IL7R	-11.1665		NFRKB	-7.14491		MAP3K11	-5.31214		TIAM1	-4.168		EFR3B	-3.39745		NAT8L	-2.78424		NCAPH2	-2.19885
FAM123B	-11.1649		ZNF618	-7.14385		MSANTD4	-5.31205		ADARB1	-4.16621		CBX4	-3.39742		CCNK	-2.78261		CTC1	-2.19822
PLXNA1	-11.1457		C16orf5	-7.14213		GGA1	-5.3109		PROC	-4.16468		EIF2B5	-3.39619		ATMIN	-2.78243		FBXO3	-2.1975
SOX8	-11.1408		ABCF1	-7.13886		BRAT1	-5.3105		MXD4	-4.16381		ZNF274	-3.39606		LOXL3	-2.78204		RFX5	-2.19748
PIP4K2A	-11.0942		FBXO33	-7.13595		ZNF611	-5.31018		GLA	-4.16299		RPS6KB1	-3.39525		TIMM17A	-2.78202		PRX	-2.19641
WWP2	-11.0939		IL20RA	-7.13339		ARMC7	-5.30894		LINC00106	-4.16266		MAP3K6	-3.39496		EIF2B4	-2.78156		TRIM66	-2.19628
IGF2BP1	-11.0936		SETD1A	-7.13303		GLTPD1	-5.30793		KIAA2026	-4.16237		ZNF175	-3.39363		LRRC37B	-2.77963		VRK1	-2.19598
SLC16A3	-11.0934		RBM12B	-7.13286		DBF4	-5.3072		DENND2C	-4.16215		ATRIP	-3.39223		PRPF39	-2.77937		TIPRL	-2.19536
CHERP	-11.0915		ARHGEF19	-7.13224		ZNF839	-5.30474		HSD17B11	-4.16086		C17orf100	-3.39163		C12orf60	-2.77858		PRKACB	-2.19486
GGNBP2	-11.084		ATAD2B	-7.13205		NCOA1	-5.30298		TSPAN12	-4.16012		ZNF323	-3.39072		EPB41L4A-AS1	-2.7775		PHF1	-2.19461
PPARGC1B	-11.0705		SLC17A5	-7.12822		DSTYK	-5.30274		TDRD3	-4.15941		TARS2	-3.38948		RNF126	-2.77605		NAE1	-2.19397
DOK1	-11.0688		ATXN7L2	-7.12737		CELSR3	-5.30074		ZNF783	-4.15836		MOCOS	-3.38672		HOXC13	-2.77557		INTS4	-2.19264
RFC1	-11.0603		FOXP1	-7.12431		DPH1	-5.30046		DNAJC17	-4.15805		GOLGA4	-3.3856		ADRM1	-2.77372		ZNF814	-2.19193
PLK4	-11.0598		POLR1A	-7.12327		KCNK5	-5.29752		ATXN1	-4.15729		ZCCHC4	-3.38544		PDSS1	-2.77211		DSP	-2.19168
WDFY2	-11.0455		REST	-7.12296		PKP2	-5.29721		SP2	-4.1569		RP11-87G24.3	-3.38343		CLCN3	-2.77096		DENND1B	-2.18937
BFAR	-11.0322		RHOT1	-7.12286		MAPKBP1	-5.29714		ARID4A	-4.1552		OSGIN2	-3.38341		CEP170P1	-2.76959		STK32C	-2.18883
ZNF529	-11.0314		ARHGEF4	-7.12125		ASB8	-5.29688		ZCCHC10	-4.15515		ZBTB6	-3.38311		SREK1	-2.76836		RAB4A	-2.18876
MRFAP1L1	-11.0247		KDM4B	-7.12019		LRRK1	-5.29643		PPIL2	-4.15515		CSNK1A1	-3.38237		MPZL2	-2.76804		PDRG1	-2.1887
JAKMIP2	-11.0145		RHOBTB2	-7.11835		TRIM13	-5.29453		MLKL	-4.15305		DEM1	-3.38214		C12orf49	-2.76802		POLR2M	-2.18856
ERCC6L	-11.0132		DCAF16	-7.1152		PPM1D	-5.29403		ANAPC4	-4.15104		ACOX3	-3.38211		ALG8	-2.76665		AGTPBP1	-2.18853
KIF3B	-11.0011		EXOSC2	-7.11436		BCL7B	-5.29309		STXBP5	-4.15096		ZC3HAV1	-3.38048		LRCH4	-2.76613		SMAD5	-2.18849
MIER3	-10.9971		KIAA0664	-7.11234		USP9X	-5.29243		DEAF1	-4.14933		ZDHHC17	-3.37927		SNRPA1	-2.76598		ZMIZ2	-2.18785
NOA1	-10.9945		PAN3	-7.11154		PLA2G15	-5.29079		CLCN5	-4.14866		MED31	-3.37853		TMC7	-2.76548		C11orf30	-2.18747
FAM221A	-10.98		AMMECR1L	-7.10643		USP47	-5.2896		RPF2	-4.14824		PPAP2A	-3.3782		SESN2	-2.76401		MAN2C1	-2.18723
HIST1H2AL	-10.9789		ZXDC	-7.10517		SLC37A1	-5.28919		C1orf112	-4.14812		VASH2	-3.37817		PCNX	-2.76343		PLEKHB2	-2.18641
TMEM68	-10.963		YTHDC1	-7.10189		TRIAP1	-5.28877		MYNN	-4.14613		ARHGAP10	-3.37786		RABGAP1L	-2.76267		DYNC1H1	-2.18499
FAM59A	-10.9587		AKTIP	-7.10134		APC	-5.28801		SLC43A3	-4.14609		CTA-211A9.5	-3.37621		DRG1	-2.76264		ANKS3	-2.18156
NACC1	-10.9506		PRDM16	-7.09718		ORAI1	-5.28653		ZMYM2	-4.14567		KIAA0664L3	-3.37378		ALG10	-2.76206		ODC1	-2.18147
RIN2	-10.9329		ZNF638	-7.09451		ABLIM2	-5.28381		TTC5	-4.14448		SOWAHA	-3.3735		DGCR5	-2.7614		SKP2	-2.18114
CDC42SE2	-10.9316		GUSBP4_2	-7.08163		FAM175B	-5.28361		HMGB3	-4.14338		MRPL16	-3.37332		PARP8	-2.76084		APPL1	-2.18064
CEBPZ	-10.922		TPX2	-7.07936		C9orf91	-5.28174		SAV1	-4.14251		MEX3C	-3.37214		GABBR1	-2.76077		RPAP2	-2.1806
PHC1P1	-10.9193		NSUN4	-7.07573		CYTH2	-5.28132		C12orf52	-4.14239		GSK3A	-3.37212		COL8A1	-2.7606		CEP41	-2.18029
RNF19B	-10.9187		TFCP2L1	-7.07007		B4GALT1	-5.28068		LAMA3	-4.14109		ZNF701	-3.37195		ELMO3	-2.76047		TTC39C	-2.1799
ZNF107	-10.9162		AGPAT6	-7.06596		DOCK9	-5.28065		NUDT12	-4.14		DNAJC16	-3.37041		ZNHIT2	-2.75963		ZNF689	-2.17899
ALKBH4	-10.9142		GTPBP2	-7.06283		DENND5B	-5.27949		C15orf29	-4.13626		TUBA4A	-3.36963		DNAJB6	-2.75956		BSDC1	-2.17882
DUSP11	-10.9024		C15orf57	-7.06041		ORC4	-5.27808		INIP	-4.13341		MON2	-3.36906		TTC21B	-2.75924		GPR89A	-2.17702
USP42	-10.8806		HIST4H4	-7.05893		PSMD5	-5.27433		ZNF350	-4.13308		CLDN11	-3.36814		RC3H1	-2.75879		ZNF326	-2.17686
NEDD4L	-10.8791		IPMK	-7.0581		TMEM39B	-5.26897		SURF2	-4.13231		NUP88	-3.36737		PCYT1A	-2.75811		EXD3	-2.17613
SHOC2	-10.8743		TECPR2	-7.05734		AC092835.2	-5.26871		ZNF26	-4.13225		PARP12	-3.36546		TTF2	-2.75669		SRPRB	-2.17433
SHROOM3	-10.8673		PCBP1	-7.05376		ZNF431	-5.26657		PELI3	-4.12895		UBE2H	-3.36504		CCDC146	-2.75653		PTK2	-2.17382
ZNF496	-10.8645		CTD-2349B8.1	-7.05074		MTIF3	-5.26601		ZNF569	-4.12625		ZNF275	-3.36482		WNK2	-2.75634		STAT6	-2.17319
MYCL1	-10.8644		SPC25	-7.04784		BHLHE40	-5.26455		XRCC3	-4.12354		CRISPLD2	-3.36455		PDE6D	-2.75602		FIZ1	-2.1728
ZNF280C	-10.8504		EP300	-7.04414		ZNF815P	-5.26395		DDX50	-4.12155		CCHCR1	-3.36413		AF127936.7	-2.75472		CAMTA2	-2.17188
TFIP11	-10.8459		NIPA1	-7.0435		PKN3	-5.26389		RNF111	-4.12027		C20orf4	-3.36279		PKHD1	-2.75455		HES4	-2.17149
KCNQ5	-10.8447		XPO1	-7.04239		RPP25L	-5.26232		EIF4A3	-4.11987		STAG1	-3.36158		MX1	-2.75454		CCDC58	-2.17051
LNX2	-10.8361		NFYC	-7.04097		ADAMTSL5	-5.26154		SYTL2	-4.11965		ADIPOR2	-3.36083		PAX8	-2.75272		ZNF594	-2.17046
RP3-340N1.2	-10.8358		SLC35E1	-7.03595		BTBD9	-5.2612		WDFY3	-4.11956		LMTK2	-3.35981		CSRNP2	-2.75115		LSM14B	-2.16952
TM4SF1	-10.8259		TFB2M	-7.03157		KIAA1737	-5.25986		ARMC9	-4.1194		DCLRE1A	-3.35979		CYP20A1	-2.75026		ANKRD10	-2.16935
ZNF182	-10.8203		C7orf60	-7.0298		ERC1	-5.2595		CACNB1	-4.11918		ZNF512	-3.35901		RP11-468E2.4	-2.7502		RP11-173D9.3	-2.16895
SLITRK6	-10.8101		CCDC85B	-7.02975		ZBTB34	-5.25798		PLEKHM2	-4.11898		STARD3NL	-3.35802		KIAA1147	-2.7492		RP11-156P1.3	-2.16875
MINK1	-10.8088		FTSJD1	-7.02847		MIDN	-5.25715		ATP2A2	-4.11856		C18orf54	-3.35771		RP11-1334A24.4	-2.74912		DNMT1	-2.16868
PPP1R26	-10.7942		KDM4A	-7.02469		ROCK2	-5.25298		PTPRK	-4.11762		RP11-395P17.3	-3.35743		RND3	-2.74866		GRK4	-2.16796
NCOA2	-10.7779		ADORA2B	-7.02403		RNF216P1	-5.25034		AGGF1	-4.11747		CD2AP	-3.35702		C3orf19	-2.74761		SEH1L	-2.16792
AKAP10	-10.7595		CLDN5	-7.02156		ZNF281	-5.24968		FAM171A2	-4.11698		PITPNC1	-3.35684		VPS26B	-2.74566		ZNF75D	-2.16718
ZNF639	-10.7591		TXNDC15	-7.02141		AKAP8L	-5.24945		WDR20	-4.11629		SHANK2	-3.35601		UBE2I	-2.74502		SMCR8	-2.16652
SPECC1L	-10.7587		CDCA8	-7.02092		COMMD5	-5.24874		ZGPAT	-4.11177		FN3KRP	-3.3558		PLD1	-2.74488		EME2	-2.16484
KITLG	-10.7523		MAT2A	-7.0184		SSBP2	-5.2475		KANSL2	-4.10992		C1orf9	-3.35568		RP11-163O17.1	-2.74306		HSPG2	-2.16481
FIGNL1	-10.7515		TRIB1	-7.01805		SCAPER	-5.24619		DHX15	-4.10984		FAM86A	-3.35531		ENGASE	-2.74274		ANXA9	-2.16351
KIAA1609	-10.7445		VKORC1L1	-7.01548		NOM1	-5.24554		TMEM48	-4.10957		CENPT	-3.35407		XAB2	-2.74154		ONECUT2	-2.16307
CHST13	-10.744		SMO	-7.01394		RP11-644F5.11	-5.24323		HEATR1	-4.10945		ZKSCAN4	-3.35299		DHCR24	-2.74152		MSANTD3	-2.16287
SMAD6	-10.7253		ATXN7L3	-7.01325		ZNF207	-5.24209		NUP54	-4.10922		SNRPD1	-3.3513		ZEB1	-2.7415		NADK	-2.16245
APCDD1	-10.7189		NEURL1B	-7.00572		DBF4B	-5.24022		PTPDC1	-4.10863		SLC25A13	-3.35082		RABEP1	-2.74105		CBX8	-2.16215
SH3PXD2B	-10.7171		ZNF674	-7.00462		EZH2	-5.23939		ZNF354B	-4.10773		CDS2	-3.3494		H3F3B	-2.7399		EIF4B	-2.1621
RP11-27I1.4	-10.7145		GCNT2	-7.00381		RP11-728G15.1	-5.23818		CEP250	-4.10753		PMFBP1	-3.34751		CAMSAP1	-2.73903		HDAC10	-2.16057
GEMIN4	-10.7112		CC2D1A	-7.00258		OSBPL5	-5.23801		SKIL	-4.10691		RP11-488L18.4	-3.34671		RIMBP3B	-2.73897		DMWD	-2.16004
PLIN2	-10.7054		GRHL1	-6.99538		MYCBP2	-5.23378		RP11-27I1.2	-4.10538		RPAIN	-3.34549		LINC00493	-2.73822		DUS4L	-2.1597
CEP89	-10.6997		GINS1	-6.99122		SPHK2	-5.23356		RP4-758J18.2	-4.10426		ZNF394	-3.34457		PPIL3	-2.73801		RNF138	-2.15939
ZBTB4	-10.699		CUL2	-6.99116		PARP10	-5.2327		OPHN1	-4.1036		RAB3GAP1	-3.34451		CLK1	-2.73751		ORAOV1	-2.1578
RHPN2	-10.6989		PIP5K1C	-6.9901		EVPL	-5.23171		C2orf29	-4.10313		MED12	-3.34445		C2orf76	-2.73727		XPO4	-2.15721
AC007405.2	-10.695		TXLNA	-6.98938		ZNF468	-5.23028		BMP7	-4.10223		ANKRD37	-3.3442		ADAM22	-2.73697		TNFRSF12A	-2.15661
SH2B3	-10.6843		ZDHHC14	-6.98726		ATP6V1B2	-5.22971		CTD-2228K2.5	-4.10026		PYGO2	-3.34404		PLCXD1	-2.73678		NAGA	-2.15599
RP11-1212A22.1	-10.6722		OPRL1	-6.98188		ALKBH1	-5.22679		ZNF276	-4.09771		RRP7B	-3.34375		SLC7A6	-2.73651		DNAJA4	-2.15572
RRS1	-10.6385		RNF220	-6.97989		SIRT6	-5.22623		PDLIM2	-4.09746		ZNF652	-3.34322		MTMR1	-2.73638		CHTF8	-2.15463
FOXA3	-10.6344		AEN	-6.97761		AC093734.13	-5.22407		KLHDC8B	-4.09642		HSDL1	-3.34218		AC037459.4	-2.73556		TCF7	-2.15453
PPP2CA	-10.6309		ANKRD11	-6.97628		RP3-475N16.1	-5.22382		TACC3	-4.09565		ATG4D	-3.34083		ZNF555	-2.73506		HUS1	-2.1535
TTLL4	-10.6222		SYNE3	-6.97382		WDR5	-5.22306		ZNF461	-4.09496		ESF1	-3.34013		ANGEL2	-2.73388		MZF1	-2.15265
USP36	-10.615		FAM102A	-6.97378		HMMR	-5.22239		UBQLN2	-4.09442		ULBP3	-3.33977		TGFA	-2.73347		SERBP1	-2.15195
ZNF48	-10.6103		DOPEY1	-6.97318		MX2	-5.22191		CLSPN	-4.0934		RBM4B	-3.33896		AC147651.3	-2.73297		LIG4	-2.15105
TBC1D2B	-10.6055		WHSC1L1	-6.96487		CPSF7	-5.22077		SAMD8	-4.09328		SFI1	-3.3365		NCOR2	-2.73282		C16orf86	-2.15069
DHX32	-10.5997		ERCC5	-6.96154		PSMD6	-5.22019		FAM217B	-4.09264		THOP1	-3.33551		MFI2	-2.73282		EMC6	-2.15043
KLHL9	-10.5876		RYBP	-6.95741		AP2A2	-5.21911		TATDN2	-4.09257		PSMD3	-3.33413		GDPD1	-2.73262		PRSS16	-2.15017
PTPRE	-10.5869		SPIN4	-6.95654		FSTL4	-5.21894		PAQR7	-4.09252		ZNF567	-3.33404		TESK1	-2.73233		FAM83D	-2.14997
DAPK3	-10.5866		TMEM62	-6.95349		APBB2	-5.21702		RP11-40F6.2	-4.09209		AC093616.4	-3.33142		MMAA	-2.73048		HSF4	-2.14942
MELK	-10.5827		ZNF498	-6.95292		ATP2B1	-5.2165		DNAJC18	-4.09201		ZNF480	-3.33141		DOCK5	-2.73043		RNF11	-2.14886
KLF2	-10.576		CACHD1	-6.95085		RP11-179H18.2	-5.21634		SPRN	-4.09174		ALKBH3	-3.33135		JAK2	-2.72972		VPS39	-2.1486
RBM34	-10.5757		TRIM35	-6.94679		MRPL27	-5.21402		VEZT	-4.09139		TIGD6	-3.33082		CXorf23	-2.72921		HAPLN3	-2.14699
HPDL	-10.5737		SIK3	-6.94582		SLCO4A1	-5.21232		ZNF140	-4.0895		GJB2	-3.33019		ZNF44	-2.72778		TRAPPC2	-2.14667
HIST1H4C	-10.5675		C2orf54	-6.94333		POC1A	-5.20882		C4orf27	-4.0894		ANAPC10	-3.33007		LPCAT4	-2.72729		LRRC56	-2.14658
PLEKHA2	-10.5598		FERMT2	-6.94185		KCTD3	-5.20693		TRPS1	-4.08693		LYRM2	-3.33005		POLE	-2.7272		GUSBP3	-2.14577
CHMP6	-10.5327		MAPK6	-6.93377		BRF2	-5.2013		SPATA5L1	-4.08683		MUTYH	-3.32966		NCDN	-2.72684		MYEF2	-2.1433
SPRED1	-10.531		CHMP1B	-6.93182		C5orf62	-5.19955		CLIC5	-4.0865		RTEL1_1	-3.32952		ZNF613	-2.72578		MAP7	-2.14329
ZBTB7B	-10.5278		KDM3A	-6.92594		RP11-428C6.1	-5.1994		HSPA8	-4.08632		SPAG9	-3.32855		HIPK1	-2.72525		ZNF738	-2.14307
PIK3R1	-10.5263		OSGEPL1	-6.9258		GTF3C4	-5.19893		MORC3	-4.085		RIMBP3	-3.32807		GRK5	-2.72393		IL6ST	-2.14291
REXO4	-10.5027		MAVS	-6.92575		PBX2	-5.19874		WDR45L	-4.08442		CDKN3	-3.32731		PCMT1	-2.72351		NREP	-2.14269
KRT23	-10.4954		RBFA	-6.92551		RP11-150O12.1	-5.19868		ZNF706	-4.0826		SNX27	-3.32642		FAM120AOS	-2.72266		NAPG	-2.1423
FBXO31	-10.4949		HCG18	-6.92185		SEMA4C	-5.19644		TMEM120B	-4.08232		LSM6	-3.3259		PRKD3	-2.72223		SYPL1	-2.14158
ALG12	-10.4876		ANKRD23	-6.9214		MAFK	-5.19641		PPWD1	-4.0807		PSMD7	-3.32578		C14orf93	-2.72141		POT1	-2.14124
TNRC6A	-10.4805		NIPBL	-6.91683		NFATC2	-5.19634		EIF3B	-4.0805		ADPGK	-3.32578		EFNA2	-2.72078		ANKRD52	-2.14116
SDC1	-10.4733		ACOT11	-6.91612		TAF5	-5.19326		ZNF571	-4.0795		TM9SF1	-3.32511		IL1RAP	-2.71936		POMT1	-2.14108
CHD8	-10.4715		MED22	-6.91528		SLC24A1	-5.19282		USP32	-4.07844		MED9	-3.32503		RP4-697K14.7	-2.71882		CABIN1	-2.13953
TBC1D24	-10.4696		AATF	-6.91397		INMT-FAM188B	-5.19014		LEMD2	-4.07811		PNPLA8	-3.32405		RNF114	-2.71849		RNF122	-2.13937
BTG1	-10.465		SH3TC2	-6.91297		NFIX	-5.18904		ERRFI1	-4.07766		MKI67	-3.32321		DNM2	-2.71848		GTF2F2	-2.13893
FAM108B1	-10.4488		GPRC5C	-6.9126		ZNF238	-5.18882		ALDH1B1	-4.07661		PDE4DIP	-3.32193		FBXO22	-2.7175		DLAT	-2.13874
CHSY1	-10.4275		PDCD11	-6.91041		ATL1	-5.18788		MICALL1	-4.07403		HSH2D	-3.32175		CCDC50	-2.71741		MVD	-2.13859
SRGAP2	-10.4128		HSPA5	-6.9099		NAGK	-5.18704		SLC39A3	-4.07324		EPS8L3	-3.32082		ATL3	-2.71735		TPM1	-2.13859
PFKFB3	-10.4101		MRPL14	-6.90277		TBC1D9	-5.18639		TAF1C	-4.07293		XPO7	-3.31986		SKIV2L	-2.71646		ZNF862	-2.13763
HIST1H2BB	-10.4088		DAGLB	-6.90242		RP11-66B24.4	-5.1812		STRN	-4.07284		PIM2	-3.3198		DGCR6	-2.71626		DSE	-2.13654
SHISA9	-10.3929		MARCKS	-6.90205		AC145291.1	-5.17995		RNF38	-4.07174		ANKRD13D	-3.31966		WHSC1	-2.71537		SLC25A27	-2.13526
NUP35	-10.3862		RBPMS	-6.90156		MLXIP	-5.17985		FNDC3A	-4.07156		IRF3	-3.31941		SYF2	-2.71496		TMTC2	-2.1345
SUOX	-10.3762		HCFC2	-6.90021		C6orf47	-5.17961		INPP5B	-4.06842		UBE2D3	-3.31906		ZBTB9	-2.7149		SYNGR1	-2.13438
LPIN2	-10.3745		MRPL15	-6.88948		CYP2D7P1	-5.17959		RP4-584D14.5	-4.06775		AC004231.2	-3.31624		TMEM175	-2.7134		TMEM138	-2.13299
SHB	-10.374		ARID3B	-6.88809		PDE8A	-5.17885		BIRC6	-4.06699		ACSL5	-3.31508		NUMB	-2.71265		ABR	-2.13278
MMP15	-10.3637		ZNF74	-6.8743		FAM207A	-5.17846		GIPC1	-4.06623		ZNF8	-3.31506		ARSA	-2.71255		ILDR2	-2.13086
FAM72A	-10.3487		LONRF1	-6.87129		AHRR	-5.17818		ZNF335	-4.06399		KAT6B	-3.31312		CREBL2	-2.71215		ACTG1	-2.13046
TMPRSS2	-10.3442		AKAP8	-6.87021		AC112229.7	-5.17696		CX3CL1	-4.06317		WDR55	-3.31237		RPUSD3	-2.71148		SRP54	-2.13015
SLC16A5	-10.3435		ZNF322	-6.86779		MRPL39	-5.17689		ABT1	-4.06267		FAM168A	-3.31209		EXOC7	-2.71145		CDK16	-2.1294
ASF1A	-10.3379		SP1	-6.86691		LMO2	-5.17613		AC018890.6	-4.06232		MRPL45	-3.31148		C20orf196	-2.71141		CBS	-2.129
STBD1	-10.3318		PQLC1	-6.86494		HLCS	-5.17538		RASSF5	-4.06222		TRIM10	-3.31121		C14orf129	-2.70798		RMND5A	-2.12866
ZNF180	-10.3297		CDK8	-6.86466		AURKB	-5.17509		ZBTB10	-4.06176		DOK4	-3.31118		CCDC82	-2.70708		GYS1	-2.12834
TNFRSF10B	-10.3295		RNF145	-6.86462		GDPD5	-5.17444		WEE1	-4.06156		DIAPH3	-3.31111		GRB2	-2.70627		ANKRD49	-2.12825
ARL8A	-10.3249		EXOSC9	-6.85897		LIN37	-5.17347		TBRG4	-4.05969		SLC6A6	-3.3111		LRP5L	-2.70503		ERLIN1	-2.12785
CLIP2	-10.3208		TMC5	-6.85707		KIF20A	-5.17286		SATB2	-4.05941		RTTN	-3.31102		CNOT7	-2.70466		EXOC4	-2.1275
SHROOM2	-10.3184		FAM208A	-6.85642		MEF2D	-5.16986		ZBTB5	-4.05935		NFE2L2	-3.31099		MPHOSPH9	-2.70402		HNRNPD	-2.12702
MED17	-10.3167		ZNFX1	-6.85524		GRB7	-5.16805		CHD9	-4.0583		SRRM1	-3.31055		PEX2	-2.70368		PGP	-2.12676
LRRC8B	-10.3138		MDFI	-6.85455		RP11-392A22.2	-5.16656		NR2C2AP	-4.05759		NUP133	-3.30951		GAS6	-2.70274		PDIK1L	-2.12656
FAM53B	-10.3012		RAD54L	-6.85231		SFXN5	-5.16082		DOT1L	-4.0569		AS3MT	-3.30934		PRMT5	-2.70221		IPO7	-2.12526
ATP8B1	-10.2908		AFAP1	-6.84806		ZNF2	-5.1597		AMDHD2	-4.05672		SLC46A3	-3.30832		KCNJ14	-2.70174		NBR1	-2.12506
SH3RF1	-10.2781		HMGA2	-6.84785		TRMT12	-5.15413		URB1	-4.05521		ZBTB11	-3.30642		PACS1	-2.70119		GALNT11	-2.12365
NTSR1	-10.2715		RMND1	-6.84345		KIF15	-5.1539		APOL2	-4.055		ZBTB43	-3.3061		RIN3	-2.70112		PPP5C	-2.12287
GRAMD1B	-10.2711		C16orf72	-6.84343		SUV420H1	-5.15315		PCIF1	-4.05372		VAPA	-3.30605		MRPL34	-2.7008		STAT5B	-2.12219
PAF1	-10.2668		PRPF3	-6.8416		CD3EAP	-5.15217		VPS72	-4.05286		MRPS26	-3.30525		RPAP1	-2.69927		PTP4A2	-2.12064
SDC3	-10.2645		TOP3B	-6.84138		GIT2	-5.15178		DEXI	-4.05283		FAM173B	-3.30419		SLMO1	-2.69833		CAMLG	-2.12028
NOB1	-10.255		RP11-722M1.1	-6.84013		MAP2K4	-5.15083		C2orf72	-4.05198		MYO15B_1	-3.30328		GINS2	-2.69813		ABCC1	-2.12027
FOSL2	-10.2401		MYO18A	-6.83966		CACNG4	-5.15023		RFT1	-4.0519		ZNHIT6	-3.30326		THBS1	-2.69763		PSPH	-2.12013
PARG	-10.2297		C2orf69	-6.83825		EFCAB4A	-5.1454		TRAK2	-4.05102		CISH	-3.30057		ZBTB38	-2.69743		C1D	-2.11995
hsa-mir-4763	-10.2266		ZFYVE9	-6.8364		ZNF17	-5.14491		TSPAN11	-4.05061		TNRC6B	-3.30017		ASB1	-2.69642		SSBP3	-2.1187
ADCY9	-10.2251		YLPM1	-6.83543		USF1	-5.1447		SPRTN	-4.05021		HBP1	-3.29973		SESTD1	-2.69613		TRAPPC6B	-2.11861
PLEKHA8P1	-10.2135		CASZ1	-6.83369		RAPGEF1	-5.14112		PRPF6	-4.04976		METTL7A	-3.29927		PLEKHA3	-2.69559		RASSF4	-2.11817
ZBTB17	-10.202		SKA1	-6.83169		TOR1B	-5.13781		TES	-4.04958		NUP205	-3.29924		C17orf67	-2.69465		KIAA1143	-2.11747
IGHMBP2	-10.199		PRRC2A	-6.83155		NAA40	-5.13684		DHRS13	-4.04917		MEF2A	-3.29868		IFT88	-2.69459		FAM13B	-2.11729
REXO1	-10.1902		RP5-862P8.2	-6.8299		XYLT2	-5.13642		ADAMTS20	-4.04892		SAAL1	-3.29838		JOSD1	-2.69267		CIAPIN1	-2.11503
AC009237.8	-10.1896		CARHSP1	-6.82741		AC025335.1	-5.13534		HDX	-4.04851		SH3BP2	-3.29635		CUL7	-2.69204		SLC39A9	-2.11499
DGKD	-10.1535		PRR12	-6.82573		TNKS	-5.13387		ILKAP	-4.04666		REPIN1	-3.29486		PPP1R18	-2.69167		GDI2	-2.11492
AC110491.1	-10.1493		ADAM8	-6.82155		STAU1	-5.13254		ESRP1	-4.04652		ZRANB1	-3.29449		CBLL1	-2.6909		MSI2	-2.11388
SPTB	-10.1456		UTP18	-6.82123		PPHLN1	-5.1322		RP13-996F3.3	-4.04632		TRIM69	-3.292		SNX13	-2.69038		RBBP8	-2.11376
MAP7D3	-10.1454		ESRRA	-6.82055		MGRN1	-5.12863		ZNF625_1	-4.04555		SLC33A1	-3.29119		ACTR3C	-2.69027		SMAD7	-2.1137
KAT6A	-10.1359		BOD1	-6.82027		ELL2	-5.12723		AC007405.6	-4.04478		IMP4	-3.29057		LPHN1	-2.69027		DTNB	-2.11203
RAB18	-10.1353		LCMT2	-6.8191		PARP9	-5.12694		MDN1	-4.04474		ARMCX6	-3.29027		SRCIN1	-2.6901		ZMYM4	-2.11045
FOXJ3	-10.1225		XXYLT1	-6.81909		RP11-521C20.4	-5.125		TEP1	-4.04229		DNA2	-3.29024		RP11-697M17.1	-2.68887		KCNJ5	-2.10906
INCENP	-10.1128		C20orf72	-6.81897		UBE2R2	-5.12219		CBR1	-4.04226		WSB1	-3.29012		FANCG	-2.68861		ERGIC2	-2.10897
NANP	-10.1124		RLF	-6.81785		RAPGEFL1	-5.12191		THNSL1	-4.04108		NFYB	-3.28833		ZNF271	-2.68829		ZNF669	-2.10888
BICD2	-10.1026		NAT10	-6.81601		ACOT4	-5.12052		KIAA2013	-4.03897		LRRC37BP1_1	-3.28821		PIGG	-2.68763		LEPROTL1	-2.10797
XPO6	-10.0915		PQLC2	-6.81596		KIAA0895L	-5.11905		MRPS18A	-4.03847		RP11-357H14.19	-3.28664		ALG14	-2.68742		NEDD4	-2.10761
C1orf159	-10.0724		EXD2	-6.81215		KDM2A	-5.11863		IRGQ	-4.03728		CTRL	-3.28597		SNX20	-2.68732		KLHL8	-2.10758
TGS1	-10.0701		INSIG1	-6.80832		NUDCD3	-5.11816		GPANK1	-4.03618		HCCS	-3.28463		SPNS1	-2.68718		C16orf80	-2.10495
CDC25C	-10.0607		TOB2	-6.80696		CDC5L	-5.11705		POFUT2	-4.03563		PKD1P6	-3.28378		DYRK1B	-2.68708		DCAF13	-2.10399
SLC25A12	-10.0515		TRIM15	-6.80585		SRSF2	-5.11667		ZNF440	-4.03509		MLL4	-3.28283		NBPF6	-2.68412		FASN	-2.1008
PPP1R12A	-10.0444		MMACHC	-6.80462		TRMT61A	-5.11655		HPS5	-4.03112		DLG4	-3.28203		NSMCE2	-2.68402		CXorf57	-2.10073
PSMG2	-10.0416		NCALD	-6.79757		STIL	-5.11388		ARFIP1	-4.03014		RP3-327A19.5	-3.28007		TNFRSF11B	-2.68364		YY1AP1	-2.09903
STARD13	-10.0404		ZNF784	-6.7958		KIF2C	-5.11275		AC156455.1	-4.02922		FAHD1	-3.27936		PLSCR1	-2.6836		UBL3	-2.09796
CHST10	-10.04		LONRF3	-6.79348		ERVMER34-1	-5.11228		SLC35B4	-4.02911		AC114772.1	-3.27935		FAM100B	-2.68342		FTO	-2.09768
DHX30	-10.0368		SMC3	-6.79283		RTKN	-5.11158		PARP16	-4.02854		SHC1	-3.27929		GCH1	-2.68211		CALCOCO2	-2.09763
PPIC	-10.0096		PCNXL3	-6.78545		CKAP4	-5.11156		MRFAP1	-4.02796		ASB3	-3.27823		TUBA1A	-2.68022		ARHGAP12	-2.09694
DCP1A	-10.0088		PSMC6	-6.78489		CAMSAP3	-5.11142		GPATCH3	-4.02747		FBXO8	-3.278		DAAM1	-2.67994		PMPCB	-2.09685
LIPG	-10.0044		C8orf76	-6.78488		EPHB2	-5.1113		RP11-85F14.5	-4.02705		KCTD16	-3.27679		RNF128	-2.67987		PCED1A	-2.09614
RAD52	-10.0018		KIAA1462	-6.78275		IQCH	-5.11043		WDR59	-4.02651		AC024937.6	-3.27679		ETV4	-2.67945		UBE2J1	-2.09522
RXRA	-9.99794		PDXDC2P	-6.77737		CITED1	-5.10905		SPOPL	-4.0245		MANEAL	-3.27428		MLH1	-2.67853		SMC5	-2.09448
KLF12	-9.99553		GTF2E1	-6.77427		BOD1L1	-5.10838		TMEM216	-4.0245		ABCD4	-3.2733		ZNF324B	-2.67815		RUFY1	-2.09292
CKAP5	-9.99441		TBC1D20	-6.77072		CTU1	-5.10827		COQ10B	-4.02303		KCNMB4	-3.27231		MRPL20	-2.67804		FERMT1	-2.09266
MICA	-9.99407		TADA2A	-6.77009		RNPS1	-5.10799		USP33	-4.02295		CEP135	-3.27223		DUSP5	-2.67728		SCNM1	-2.09265
PWWP2B	-9.99355		MARCH7	-6.76947		CAND1	-5.10718		NLK	-4.02167		SMUG1	-3.27207		DENND4A	-2.67716		FKBP14	-2.09229
KIF1B	-9.99167		MBTD1	-6.76858		ATP7B	-5.10529		ZNF570	-4.02069		MAD1L1	-3.27207		SRRM3	-2.67642		AC093627.10	-2.08954
RQCD1	-9.98497		CEP85	-6.76647		PRMT7	-5.10459		C9orf64	-4.02056		FAM168B	-3.27195		CREB3L4	-2.67619		MEGF8	-2.08859
USP7	-9.96712		CACUL1	-6.76499		WWP1	-5.10372		CENPJ	-4.0194		VMP1	-3.27166		ZNF680	-2.67578		ZFHX3	-2.08814
ZBTB47	-9.95655		WWC1	-6.76137		DMAP1	-5.10349		CLOCK	-4.01928		FAM129B	-3.26941		ANK3	-2.67577		HSD11B2	-2.08729
KIF23	-9.94719		UBE3C	-6.76115		UCN2	-5.10229		RABGAP1	-4.01847		KIF5B	-3.26919		ING2	-2.67572		SYNCRIP	-2.08724
GLYCTK	-9.93329		SLC29A3	-6.7585		ESYT3	-5.10052		GTDC2	-4.01594		TAF7	-3.26853		SLC39A10	-2.67493		SLC12A4	-2.08626
PRPF4B	-9.92097		CREB3L2	-6.75183		RSBN1L	-5.1		TFG	-4.01534		HDAC11	-3.26589		GTF2H2	-2.67469		CCDC14	-2.0862
TJP3	-9.91653		TIFA	-6.74837		CUL3	-5.09948		FAM27E3_1	-4.01516		TBL1X	-3.26415		POLR2H	-2.67272		FUT11	-2.08595
ATP1B1	-9.90963		SAYSD1	-6.7458		RELA	-5.09654		POLH	-4.01509		VPS13C	-3.26328		PYGB	-2.67266		TERT	-2.08593
CENPF	-9.90282		EXOSC4	-6.73871		EDEM3	-5.09483		NISCH	-4.01409		MARCH5	-3.26288		TMEM19	-2.67177		ATXN2	-2.08575
BNIP2	-9.90021		LSG1	-6.73727		AC093726.6	-5.09375		MON1B	-4.01399		ZNF416	-3.26159		THAP6	-2.67108		PCBP1-AS1	-2.08526
ZNF675	-9.89972		PHF3	-6.73349		C1QTNF2	-5.09375		MST1R	-4.01363		SAR1B	-3.26145		CTD-2547E10.2	-2.67105		DIO3OS	-2.08286
ATXN1L	-9.89543		FAM105A	-6.73002		POTEC	-5.09375		MFAP1	-4.01358		CAPN10	-3.26013		DHDDS	-2.67066		CENPN	-2.08272
SOWAHB	-9.88741		NEU3	-6.72978		RP11-323I1.1	-5.09375		MKNK1	-4.01311		TNFRSF19	-3.2596		ARL6	-2.67062		ZNF214	-2.08092
ZFPM1	-9.88021		HARS2	-6.72907		RP11-517C16.2	-5.09375		PRSS23	-4.0117		SERINC5	-3.25937		MTERFD2	-2.67009		GS1-124K5.12	-2.08085
FASTKD5	-9.87762		RB1CC1	-6.72548		CORO7_1	-5.08952		PPP2R2A	-4.01136		BTAF1	-3.25845		PIN4	-2.66988		TMUB1	-2.08072
UBTD2	-9.86104		TEAD4	-6.72492		ZNF3	-5.0872		LNP1	-4.0113		MEX3D	-3.25773		SQSTM1	-2.66924		CNN3	-2.08002
WDR75	-9.86096		PRR5-ARHGAP8	-6.72192		FBXO41	-5.08689		PCM1	-4.01127		AFG3L1P	-3.25727		FGD6	-2.6672		C6orf162	-2.07661
ADRA2C	-9.85815		FHOD1	-6.71925		IKZF4	-5.08582		TMEM198	-4.00968		TIGD3	-3.25704		RAD9A	-2.6672		ZMAT3	-2.07571
SYT17	-9.84848		NAA15	-6.71916		PACSIN2	-5.08521		FAM47E	-4.00862		SNRNP48	-3.25651		KIF2A	-2.66708		ATP11B	-2.07514
TP53BP2	-9.84652		RP13-104F24.2	-6.71502		ZFP62	-5.0836		DST	-4.00805		BRIP1	-3.25599		ZNF558	-2.66645		ZNF782	-2.07464
SETX	-9.84132		LIMD1	-6.71263		C8orf31	-5.08314		CTDSPL2	-4.00763		C7orf23	-3.25574		KLHL7	-2.66569		BZRAP1	-2.07383
ZNF71	-9.83667		FAM156B	-6.71231		INPPL1	-5.0824		RHOB	-4.0071		DGKE	-3.25548		MTRR	-2.66547		MARVELD1	-2.07306
JRK	-9.83584		PUM1	-6.71154		ELP2	-5.08157		ARHGEF10L	-4.00708		SEMA3A	-3.2543		ING1	-2.66464		ARSG	-2.07285
SAC3D1	-9.8314		KIAA1211	-6.70925		APEX2	-5.07915		HDAC9	-4.00631		SLC2A3	-3.25428		SWI5	-2.66451		DDB2	-2.07235
AC005355.2	-9.82896		BCL11A	-6.70875		NEU4	-5.07903		MESDC1	-4.00531		KIAA0586	-3.25393		FAM190B	-2.66443		KLC4	-2.07226
TSPAN14	-9.82868		TOMM40L	-6.70419		MRPS22	-5.07523		CDCA7L	-4.00361		DHX29	-3.25384		AAAS	-2.66432		TBCE	-2.07139
RUNX1	-9.82179		FBXL18	-6.7031		CDT1	-5.07197		GTF3C3	-4.00356		TRIM5	-3.25368		C2orf81	-2.66423		SMAP1	-2.07064
UBOX5	-9.8094		PINX1	-6.70055		SIPA1	-5.07153		CDC42BPG	-4.00294		CEP72	-3.25333		CACNA2D4	-2.66321		APOBEC3G	-2.06971
MAPKAPK2	-9.78949		FYCO1	-6.69541		AC108488.3	-5.07113		PAK1IP1	-4.00102		PAK1	-3.25244		FURIN	-2.66244		STT3B	-2.06924
HIST2H2AA3	-9.7714		RAPH1	-6.69462		SFSWAP	-5.07005		CCNF	-3.99957		DNTTIP2	-3.25233		FAM203A	-2.66207		WRNIP1	-2.06854
RABIF	-9.7685		SPRYD3	-6.68836		KIAA1586	-5.06999		ZNF133	-3.99887		PTCD2	-3.25184		MBTPS2	-2.66155		RALGPS2	-2.06796
FAM73B	-9.76791		RPS6KC1	-6.68795		ANKHD1	-5.06795		TOX4	-3.99635		RAP2A	-3.25091		CCAR1	-2.66056		CYBASC3	-2.06796
DHX57	-9.76116		MTMR4	-6.6875		MTSS1L	-5.06736		BCAS2	-3.99624		EPS8	-3.25051		ZNF252P	-2.66037		CDYL	-2.06763
SCN5A	-9.75819		ZNF710	-6.6863		AGMO	-5.06683		MIER1	-3.99604		PCDH9	-3.2501		PPP1CC	-2.6588		RP11-627G23.1	-2.06469
EXOG	-9.75488		RP11-23P13.6	-6.68503		GDF15	-5.06678		DKC1	-3.99574		COG7	-3.24943		CEP104	-2.65872		FAM220A	-2.06462
ATG16L1	-9.74982		HOXB4	-6.68497		LUC7L	-5.06442		PPAP2C	-3.99501		ESCO2	-3.24884		PDE3B	-2.65745		ADCY6	-2.06348
ARHGAP35	-9.74663		SUFU	-6.68321		DOCK4	-5.06201		EPB41L4B	-3.99487		CXXC1	-3.24774		ESPN	-2.65711		SLC39A14	-2.06215
MTMR3	-9.72971		EMG1	-6.68289		ATF4	-5.0613		DOCK11	-3.99281		RAB40B	-3.24491		RFC3	-2.65641		ANKRD13A	-2.06208
RP11-23J9.5	-9.72732		SPATA13	-6.68132		SRSF4	-5.05985		EIF1B	-3.9927		GLT25D1	-3.24095		CPT1A	-2.65618		RALBP1	-2.06077
RAP2B	-9.7272		CNOT10	-6.67895		ACTR8	-5.05854		ARHGEF1	-3.99265		CCDC125	-3.2409		PPP2R5A	-2.65594		ZSWIM1	-2.06033
RP11-492E3.1	-9.70972		FAM27D1	-6.6762		BTN3A2	-5.0578		PRODH	-3.99216		NIPAL3	-3.24074		RP11-1220K2.2	-2.65587		C1QTNF6	-2.06019
CENPE	-9.70191		CASP3	-6.67441		PRDM11	-5.05719		RYK	-3.99025		BRMS1	-3.24069		MFSD5	-2.65568		FAM199X	-2.05975
RP11-253E3.3	-9.66967		SNAPC4	-6.67184		OSBPL11	-5.05703		MRPL22	-3.98923		ENTPD7	-3.23943		TMEM63B	-2.65549		NRBP2	-2.05675
DBR1	-9.66806		CGNL1	-6.67152		REL	-5.05684		SCAMP2	-3.98806		CDK18	-3.23815		NAP1L4	-2.65546		SLC6A8	-2.05602
ZNF138	-9.6676		FAM110C	-6.67141		TMEM144	-5.05673		TBL3	-3.98789		NKX2-5	-3.23741		ATF7	-2.65528		PALM2	-2.05369
ARHGAP23	-9.66259		DNAJC2	-6.67099		OGFOD1	-5.05319		HCN3	-3.98772		COG1	-3.23656		KRT40	-2.65498		PRKCE	-2.05301
RP11-463C8.4	-9.66103		KLHL22	-6.6698		GCLC	-5.0501		WASL	-3.98687		CADPS2	-3.23612		TRIP4	-2.65439		PRR11	-2.05276
LRRC61	-9.65959		ARRDC2	-6.66837		LCK	-5.04861		ZNF486	-3.98565		BRPF3	-3.23558		SPTBN1	-2.65398		GATSL2	-2.05191
KDM2B	-9.6517		CDK12	-6.66082		CDHR5	-5.04815		QSOX2	-3.98524		SPRYD4	-3.2351		TCIRG1	-2.65334		VPS53	-2.0508
RIPK1	-9.651		TEF	-6.65686		ADCY3	-5.04711		CTNS	-3.98508		PRKAB1	-3.23487		NCOA3	-2.65223		ASTN2	-2.05009
SPIRE1	-9.64758		MGAT2	-6.65532		DNAJA1	-5.04668		DCUN1D4	-3.98484		IL20RB	-3.23425		TTYH3	-2.65178		MSH3	-2.04997
GMEB1	-9.63401		NME6	-6.65406		MAP1A	-5.04549		CARKD	-3.98426		CTD-2636A23.2	-3.23335		POLK	-2.6492		TLN2	-2.04971
ARMC8	-9.6288		AP000569.8	-6.65347		TMEM18	-5.04513		WDR25	-3.98384		RINT1	-3.23223		RP11-561C5.4	-2.64916		MR1	-2.04882
ZNF473	-9.62826		KLHL23	-6.65104		EIF5B	-5.04477		FAF1	-3.98316		ZNF273	-3.23214		TYW1B	-2.64841		RNF167	-2.04837
ABL2	-9.6268		GPATCH2	-6.64924		FZD2	-5.04402		RBBP6	-3.9791		BTNL9	-3.23157		THOC2	-2.64817		MMP14	-2.0477
RAI1	-9.62651		ZFYVE20	-6.649		TGFBR1	-5.04356		VTI1A	-3.97787		C17orf75	-3.23119		CNO	-2.64694		MTO1	-2.04755
SHPK	-9.6221		MIS18BP1	-6.64391		KPNA6	-5.04349		TDG	-3.97581		WRAP73	-3.22983		MKX	-2.64661		DIS3	-2.04667
TNFSF10	-9.62136		VPRBP	-6.64055		CCDC22	-5.0432		ZNF451	-3.97577		MNAT1	-3.22915		ANAPC2	-2.64613		BCORL1	-2.04658
TADA1	-9.61874		ST6GALNAC6	-6.63977		RP5-1158E12.3	-5.04287		RTKN2	-3.97421		SPIN1	-3.22879		RP11-265N6.1	-2.64582		RRM2	-2.04474
